# Supplementary material for: Dichlorido(2,3-di-2-pyridyl­pyrazine-κ2 N 1,N 2)palladium(II)
Source: Acta Crystallogr Sect E Struct Rep Online. 2011 Oct 29;67(Pt 11):m1634. doi: 10.1107/S1600536811044369 (PMC3247551; doi:10.1107/S1600536811044369)
Supplement: Supplementary file 2 [file e-67-m1634-Isup2.hkl]

# 
# h,k,l, Fc-squared, Fo-squared, sigma(Fo-squared) and status flag 
# 
data_I
_shelx_title ' [PdCl2(C14H10N4)] orange' 
_shelx_refln_list_code          4 
_shelx_F_calc_maximum      209.74 
_exptl_crystal_F_000       404.00 
_reflns_d_resolution_high  0.7501 
 
loop_ 
 _symmetry_equiv_pos_as_xyz 
 'x, y, z' 
 '-x, -y, -z' 
 
_cell_length_a     8.1681 
_cell_length_b     9.5480 
_cell_length_c    10.1137 
_cell_angle_alpha  84.543 
_cell_angle_beta   71.400 
_cell_angle_gamma  71.475 
 
_shelx_F_squared_multiplier     1.000 
 
loop_ 
 _refln_index_h 
 _refln_index_k 
 _refln_index_l 
 _refln_F_squared_calc 
 _refln_F_squared_meas 
 _refln_F_squared_sigma 
 _refln_observed_status 
   1   0   0      330.14      330.54     12.67 o 
   2   0   0    43992.36    44498.97    239.44 o 
   3   0   0     1119.90      971.27     20.47 o 
   4   0   0     2699.17     2543.93     34.21 o 
   5   0   0     1445.57     1275.59     32.26 o 
   6   0   0      149.38      112.04     12.31 o 
   7   0   0      542.18      533.57     26.78 o 
   8   0   0        5.48        7.05     10.44 o 
   9   0   0       44.78       38.94     47.97 o 
  -9   1   0       55.30       -8.95     21.18 o 
  -8   1   0       11.92       14.59     17.01 o 
  -7   1   0      113.39      162.09     20.66 o 
  -6   1   0       11.35        8.28      7.56 o 
  -5   1   0      410.80      369.05     14.71 o 
  -4   1   0      303.22      276.48     11.40 o 
  -3   1   0      507.34      395.24     11.99 o 
  -2   1   0     5366.15     5327.04     42.13 o 
  -1   1   0      583.66      586.46      9.97 o 
   0   1   0     6816.58     7179.12     65.77 o 
   1   1   0     2966.60     3087.27     34.99 o 
   2   1   0     4432.82     4144.93    178.54 o 
   3   1   0     4889.57     4543.05    105.88 o 
   4   1   0     1550.43     1462.37     40.89 o 
   5   1   0     4802.02     4318.91    140.33 o 
   6   1   0        0.05       -1.02      7.01 o 
   7   1   0     1608.35     1584.31     46.58 o 
   8   1   0      123.60      148.34     17.54 o 
   9   1   0      211.44      186.03     30.06 o 
  10   1   0       54.68       74.77     20.62 o 
  -8   2   0       29.24      -11.28     14.33 o 
  -7   2   0      971.08      969.98     76.02 o 
  -6   2   0      574.81      589.40     31.24 o 
  -5   2   0     1489.59     1455.79     47.72 o 
  -4   2   0     2121.70     2117.06     33.56 o 
  -3   2   0      205.93      175.99      8.32 o 
  -2   2   0     4386.63     4188.33     52.04 o 
  -1   2   0       92.85      126.30     12.89 o 
   0   2   0    11654.07    12079.59     93.22 o 
   1   2   0      127.69       96.66      8.82 o 
   2   2   0    10481.23    10491.54    135.29 o 
   3   2   0      361.87      321.77     19.97 o 
   4   2   0      419.74      415.42     21.99 o 
   5   2   0      993.90      944.90     36.96 o 
   6   2   0        4.32        5.26      6.27 o 
   7   2   0      600.91      578.62     31.01 o 
   8   2   0       15.14       11.62      8.77 o 
   9   2   0      170.33      224.36     21.49 o 
  10   2   0       54.14       71.35     20.09 o 
  -8   3   0       30.87       -4.07     15.67 o 
  -7   3   0      703.30      772.23     70.24 o 
  -6   3   0      658.85      663.67     60.44 o 
  -5   3   0      744.23      728.11     26.23 o 
  -4   3   0     2826.74     2912.17     48.81 o 
  -3   3   0      230.54      197.36     11.21 o 
  -2   3   0     5610.98     5628.89     61.21 o 
  -1   3   0      528.62      485.84     28.12 o 
   0   3   0     2628.16     2533.39     32.13 o 
   1   3   0     7438.76     7803.07    100.96 o 
   2   3   0      409.55      439.91     24.09 o 
   3   3   0     5279.66     5169.30    102.61 o 
   4   3   0      173.45      130.75     12.90 o 
   5   3   0     1126.49     1051.10     39.92 o 
   6   3   0       13.51       14.43      6.53 o 
   7   3   0      324.98      348.45     22.76 o 
   8   3   0        0.47       -3.12      8.01 o 
   9   3   0      100.34      140.35     20.14 o 
  10   3   0       32.63        6.19     44.86 o 
  -8   4   0       52.07       12.04     25.07 o 
  -7   4   0      427.57      478.54     58.25 o 
  -6   4   0      416.22      457.19     51.80 o 
  -5   4   0     1428.48     1437.60     56.02 o 
  -4   4   0     2297.22     2356.29     68.25 o 
  -3   4   0      600.62      581.79     18.87 o 
  -2   4   0     6363.77     6491.76    136.10 o 
  -1   4   0     1531.29     1507.67     56.50 o 
   0   4   0     6173.65     6197.46     61.81 o 
   1   4   0     6222.47     6272.05     70.64 o 
   2   4   0     1811.52     1714.19     50.90 o 
   3   4   0     3908.87     3741.82     88.87 o 
   4   4   0       58.49       71.00     15.62 o 
   5   4   0     1577.45     1548.95     68.68 o 
   6   4   0      127.68       97.11     24.67 o 
   7   4   0      207.51      182.88     17.47 o 
   8   4   0       66.53       99.55     19.34 o 
   9   4   0        5.32       18.79      9.19 o 
  10   4   0       19.26       35.73     12.15 o 
  -7   5   0      125.36        2.01     17.19 o 
  -6   5   0      261.87      271.48     42.08 o 
  -5   5   0       64.72      103.64     20.58 o 
  -4   5   0     1018.92     1114.28     49.79 o 
  -3   5   0       23.18       22.83     11.55 o 
  -2   5   0     2013.06     1911.54     76.51 o 
  -1   5   0      216.69      216.46     22.92 o 
   0   5   0     2278.71     2415.62     30.60 o 
   1   5   0     1532.38     1488.11     33.74 o 
   2   5   0      898.97      898.44     38.05 o 
   3   5   0     5324.37     4995.46    108.43 o 
   4   5   0        7.51       11.55      7.75 o 
   5   5   0     3304.28     3294.88    104.72 o 
   7   5   0      636.37      593.44     37.12 o 
   8   5   0       26.12       39.71     27.80 o 
   9   5   0       69.40       57.27     16.99 o 
  10   5   0       41.49       75.98     19.40 o 
  -7   6   0       35.22        1.93     23.91 o 
  -6   6   0      344.30      472.63     57.26 o 
  -5   6   0        4.09        1.93     10.26 o 
  -4   6   0      506.68      523.76     80.00 o 
  -3   6   0      145.15      125.04     28.97 o 
  -2   6   0      635.69      560.97     43.83 o 
  -1   6   0      713.19      698.36     45.40 o 
   0   6   0      902.48      854.70     48.71 o 
   1   6   0     1325.61     1414.05     62.19 o 
   2   6   0      490.80      445.29     21.64 o 
   3   6   0      993.85     1024.69     48.44 o 
   4   6   0      172.06      136.95     19.25 o 
   5   6   0     1014.81      878.74     54.13 o 
   6   6   0        6.63        4.48      8.46 o 
   7   6   0      815.85      864.48     46.33 o 
   8   6   0       82.21       95.61     22.50 o 
   9   6   0      223.53      238.14     48.84 o 
  10   6   0      149.10      179.09     28.68 o 
  -6   7   0      225.96      277.57     47.46 o 
  -5   7   0        0.69        0.36     12.01 o 
  -4   7   0      697.55      765.71     47.36 o 
  -3   7   0      450.25      432.51     34.44 o 
  -2   7   0      956.78      902.92     61.38 o 
  -1   7   0     1141.40     1156.14     63.75 o 
   0   7   0      114.43      108.66     23.82 o 
   1   7   0      275.61      305.36     13.56 o 
   2   7   0      146.89      139.01     13.11 o 
   3   7   0       30.68       38.10     11.60 o 
   4   7   0      185.80      195.02     24.62 o 
   6   7   0       57.97       60.05     17.15 o 
   7   7   0      179.71      200.10     24.72 o 
   8   7   0       45.23       28.54     14.70 o 
   9   7   0       65.86      -10.37     12.88 o 
  -5   8   0        0.02      -11.91     11.91 o 
  -4   8   0      906.13     1034.46     58.66 o 
  -3   8   0      163.09      132.14     24.44 o 
  -2   8   0     1432.11     1522.08     84.30 o 
  -1   8   0      563.98      591.63     50.81 o 
   0   8   0     1247.40     1226.02     70.11 o 
   1   8   0      613.68      742.10     52.43 o 
   2   8   0      305.28      285.45     32.95 o 
   3   8   0      278.57      303.47     18.55 o 
   4   8   0       25.16       28.04     10.92 o 
   5   8   0       45.18       49.14     12.80 o 
   6   8   0       88.88      130.47     21.46 o 
   7   8   0        8.46       14.22     15.85 o 
   8   8   0       48.39       61.51     18.72 o 
   9   8   0        0.10        0.91     15.49 o 
  -4   9   0      120.96      136.23     25.04 o 
  -3   9   0       91.30      108.13     22.34 o 
  -2   9   0      464.31      513.78     52.92 o 
  -1   9   0      292.10      319.07     40.83 o 
   0   9   0      861.44      864.01     62.81 o 
   1   9   0      529.24      470.93     46.11 o 
   2   9   0      251.81      258.64     34.65 o 
   3   9   0      672.46      625.43     54.35 o 
   4   9   0       11.72       17.51      8.60 o 
   5   9   0      626.82      774.27     70.15 o 
   6   9   0      152.15      183.74     23.59 o 
   7   9   0      207.90      268.98     35.68 o 
   8   9   0      125.36       75.24     19.68 o 
   9   9   0        4.58       -4.25     16.94 o 
  -3  10   0       44.77       61.93     17.45 o 
  -2  10   0       89.32      101.76     22.59 o 
  -1  10   0       80.34       59.72     24.71 o 
   0  10   0      110.64      104.40     29.19 o 
   1  10   0      125.56      119.45     31.12 o 
   2  10   0      159.11      166.19     30.26 o 
   3  10   0      355.84      404.63     47.37 o 
   4  10   0       36.10       44.05     19.83 o 
   5  10   0      663.20      772.98    114.12 o 
   6  10   0       49.20       52.84     17.86 o 
   7  10   0      415.43      454.20     38.83 o 
   8  10   0      201.78      212.76     31.48 o 
  -2  11   0        0.95        7.49     12.09 o 
  -1  11   0      149.14      167.71     39.04 o 
   0  11   0       38.22       33.04     19.25 o 
   1  11   0      120.94      151.14     35.99 o 
   2  11   0       42.40       18.67     17.10 o 
   3  11   0      128.15      167.08     38.68 o 
   4  11   0       25.25       76.56     24.80 o 
   5  11   0      179.79      241.00     44.10 o 
   7  11   0      125.46      208.01     31.43 o 
   0  12   0       15.35       24.18     18.94 o 
   1  12   0      222.58      218.61     38.64 o 
   2  12   0        4.45       -9.45     16.03 o 
   3  12   0      217.88      254.25     42.80 o 
   4  12   0       34.36       44.32     22.92 o 
   5  12   0       77.38      137.49     36.58 o 
   6  12   0       49.56       59.45     30.76 o 
  -5 -12   1      115.58      221.66     49.78 o 
  -4 -12   1       20.36       34.03     20.46 o 
  -3 -12   1      213.34      335.59     47.10 o 
  -2 -12   1        2.09       -6.72     14.77 o 
  -1 -12   1      160.25      189.64     34.92 o 
   0 -12   1      166.82      146.71     41.55 o 
  -7 -11   1      118.31      204.73     41.28 o 
  -5 -11   1      109.47      223.09     49.34 o 
  -4 -11   1       35.17       41.55     21.36 o 
  -3 -11   1      176.90      150.52     36.71 o 
  -2 -11   1        3.18       -0.40     14.64 o 
  -1 -11   1      220.59      216.86     38.59 o 
   0 -11   1       49.51       65.95     24.98 o 
   1 -11   1       80.40      107.58     30.35 o 
   2 -11   1      189.82      291.36     45.08 o 
  -8 -10   1       15.35        2.42     22.21 o 
  -7 -10   1      255.95      232.22     41.68 o 
  -6 -10   1       17.45       18.94     16.34 o 
  -5 -10   1      242.45      284.78     39.17 o 
  -4 -10   1      162.32      200.43     44.41 o 
  -3 -10   1      173.92      180.56     39.76 o 
  -2 -10   1      167.72      182.44     38.90 o 
  -1 -10   1      166.01      205.31     34.56 o 
   0 -10   1      149.61      183.56     39.08 o 
   1 -10   1      121.33       81.08     27.09 o 
   2 -10   1      238.35      287.24     43.20 o 
   3 -10   1       30.35       32.01     19.47 o 
  -8  -9   1       30.34       -9.53     18.06 o 
  -7  -9   1      439.83      569.47     41.63 o 
  -6  -9   1       17.36       23.68     12.43 o 
  -5  -9   1      693.43      730.15     41.09 o 
  -4  -9   1      564.92      571.29     90.03 o 
  -3  -9   1      784.52      780.79     63.30 o 
  -2  -9   1     1633.01     1722.07     92.09 o 
  -1  -9   1      454.33      360.31     42.76 o 
   0  -9   1     1356.42     1427.84     83.85 o 
   1  -9   1       40.96       28.83     17.42 o 
   2  -9   1      608.98      502.77     53.46 o 
   3  -9   1       43.00       39.13     19.74 o 
   4  -9   1      230.63      243.39     34.67 o 
  -9  -8   1        6.75       24.40     25.61 o 
  -8  -8   1       34.43       -7.28     14.48 o 
  -7  -8   1       21.01       15.01     14.15 o 
  -6  -8   1       18.50       17.64     11.26 o 
  -5  -8   1      247.52      263.04     24.91 o 
  -4  -8   1      264.84      276.19     37.72 o 
  -3  -8   1      973.05     1086.98     38.02 o 
  -2  -8   1     1869.61     1958.95     91.91 o 
  -1  -8   1      949.72      891.55     60.98 o 
   0  -8   1     2832.84     3027.33    114.16 o 
   1  -8   1       65.47       21.80     14.37 o 
   2  -8   1     1554.69     1690.06     91.29 o 
   3  -8   1      139.59      154.95     36.94 o 
   4  -8   1      308.61      314.26     33.58 o 
   5  -8   1      191.08      175.54     62.72 o 
  -9  -7   1      102.62      -13.97     24.13 o 
  -8  -7   1       19.16       16.46     12.71 o 
  -7  -7   1      194.61      218.73     26.03 o 
  -6  -7   1        9.27       -5.42      8.80 o 
  -5  -7   1      451.29      476.02     31.78 o 
  -4  -7   1      111.40      112.13     14.40 o 
  -3  -7   1     1354.91     1475.31     45.72 o 
  -2  -7   1     1364.99     1561.12     37.77 o 
  -1  -7   1     2021.82     2121.64     87.26 o 
   0  -7   1     2720.73     2614.56     97.64 o 
   1  -7   1      402.58      358.87     38.01 o 
   2  -7   1     1747.87     1766.89     87.70 o 
   3  -7   1      117.49      169.19     29.82 o 
   4  -7   1      663.94      634.43     59.90 o 
   5  -7   1      466.31      550.16     47.59 o 
   6  -7   1       99.62       15.85     24.40 o 
  -9  -6   1      302.69      376.56     50.90 o 
  -8  -6   1        3.53        5.11     10.94 o 
  -7  -6   1      564.70      571.31     49.87 o 
  -6  -6   1      176.95      165.86     21.69 o 
  -5  -6   1      508.22      495.25     31.50 o 
  -4  -6   1      914.71      951.19     39.03 o 
  -3  -6   1      326.02      324.09     20.96 o 
  -2  -6   1     1941.41     2032.48     95.61 o 
  -1  -6   1       65.29       59.88     13.39 o 
   0  -6   1     1812.73     1607.95     70.02 o 
   1  -6   1        7.01       27.71     12.00 o 
   2  -6   1     1606.94     1665.97     78.79 o 
   3  -6   1      205.18      240.28     33.80 o 
   4  -6   1      671.17      664.56     57.84 o 
   5  -6   1      390.27      514.85     71.90 o 
   6  -6   1       54.16       42.35     23.50 o 
   7  -6   1      212.69       11.10     23.41 o 
  -9  -5   1      466.97      445.86     51.98 o 
  -8  -5   1        3.32        0.08     10.15 o 
  -7  -5   1     1852.38     1885.92     67.50 o 
  -6  -5   1      137.67      113.04     19.32 o 
  -5  -5   1     2911.07     2831.97     72.54 o 
  -4  -5   1     1829.54     1854.02     53.19 o 
  -3  -5   1     1549.70     1553.56     44.31 o 
  -2  -5   1     4912.40     4947.43     73.62 o 
  -1  -5   1      121.47      152.50     10.57 o 
   0  -5   1     4173.02     4099.15     53.71 o 
   1  -5   1      394.46      337.25     30.58 o 
   2  -5   1     1021.15     1019.45     56.90 o 
   3  -5   1     1078.76     1063.87     62.63 o 
   4  -5   1       56.10       46.47     20.50 o 
   5  -5   1      450.40      501.81     35.05 o 
   6  -5   1        6.18       -2.87     16.30 o 
   7  -5   1      100.98        6.63     17.15 o 
 -10  -4   1        0.31      -15.22     19.52 o 
  -9  -4   1      173.32      196.85     35.95 o 
  -8  -4   1        3.12        3.71     11.59 o 
  -7  -4   1      810.28      820.26     43.02 o 
  -6  -4   1      245.11      192.49     21.31 o 
  -5  -4   1     2076.46     1963.53     57.95 o 
  -4  -4   1     2832.71     2728.76     71.14 o 
  -3  -4   1     1847.27     1709.18     47.95 o 
  -2  -4   1    11080.28    11338.40    136.23 o 
  -1  -4   1      245.47      242.35     12.20 o 
   0  -4   1    12673.26    12885.56    109.44 o 
   1  -4   1     6114.80     6492.21    130.37 o 
   2  -4   1     4420.27     4510.07    114.16 o 
   3  -4   1     4111.11     4153.30    118.55 o 
   4  -4   1      760.25      796.23     56.86 o 
   5  -4   1      945.77      938.93     44.37 o 
   6  -4   1       14.96       11.55     14.51 o 
   7  -4   1      175.79      183.06     41.95 o 
   8  -4   1       17.29       -8.95     22.47 o 
 -10  -3   1        0.30       20.82     18.94 o 
  -9  -3   1      187.22      274.91     28.76 o 
  -8  -3   1        0.87        2.80      8.37 o 
  -7  -3   1      613.98      614.35     30.84 o 
  -6  -3   1       17.58       25.25     12.25 o 
  -5  -3   1     1340.45     1349.34     38.64 o 
  -4  -3   1      751.32      708.22     30.47 o 
  -3  -3   1      580.61      563.60     24.43 o 
  -2  -3   1     5073.75     4858.41     97.93 o 
  -1  -3   1      331.63      333.91     13.59 o 
   0  -3   1     6654.26     6408.46     64.39 o 
   1  -3   1     2797.63     2858.55     74.86 o 
   2  -3   1     3525.10     3350.39     89.41 o 
   3  -3   1     5115.94     4918.65     47.71 o 
   4  -3   1      313.03      270.81     12.12 o 
   5  -3   1     3151.52     3192.17     44.98 o 
   6  -3   1       67.00       35.99     19.88 o 
   7  -3   1      636.20      588.41     62.72 o 
   8  -3   1      111.61        5.19     17.50 o 
  -9  -2   1      351.30      405.88     47.55 o 
  -8  -2   1       80.71       63.26     17.31 o 
  -7  -2   1      478.70      487.74     35.91 o 
  -6  -2   1     1182.16     1244.24     39.68 o 
  -5  -2   1       66.25       43.48      8.81 o 
  -4  -2   1     4647.96     4370.72     63.71 o 
  -3  -2   1       58.67       59.07     12.73 o 
  -2  -2   1     4612.96     4587.37     62.77 o 
  -1  -2   1      125.85       71.91      9.51 o 
   0  -2   1     3038.70     3003.92     46.47 o 
   1  -2   1     3159.99     3221.12     36.29 o 
   2  -2   1     1846.96     1854.84     30.19 o 
   3  -2   1     3615.45     3501.53     55.81 o 
   4  -2   1      418.59      403.06     35.10 o 
   5  -2   1      842.34      796.35     22.73 o 
   6  -2   1       10.01        9.05      6.68 o 
   7  -2   1      187.20      208.76     37.29 o 
   8  -2   1       49.83       47.14     24.67 o 
   9  -2   1       77.10       14.68     22.70 o 
  -9  -1   1      462.76      499.18     51.62 o 
  -8  -1   1      140.32      123.33     21.84 o 
  -7  -1   1      905.80      929.90     45.72 o 
  -6  -1   1     1412.13     1353.03     47.94 o 
  -5  -1   1      565.99      553.53     23.33 o 
  -4  -1   1     5779.45     5482.70     70.28 o 
  -3  -1   1        0.21        0.71      2.80 o 
  -2  -1   1    14669.10    14071.23    200.69 o 
  -1  -1   1     1662.74     1732.41     40.52 o 
   0  -1   1     4993.88     4788.00     61.96 o 
   1  -1   1     2800.99     2976.24     63.22 o 
   2  -1   1      738.89      780.28     35.17 o 
   3  -1   1      654.82      569.39     20.82 o 
   4  -1   1      403.57      396.72     15.11 o 
   5  -1   1      457.98      459.37     25.33 o 
   6  -1   1       74.05       57.51      9.41 o 
   7  -1   1      295.24      311.16     19.54 o 
   8  -1   1       79.57       91.78     29.01 o 
   9  -1   1       65.28        6.45     20.77 o 
  -9   0   1      134.76       78.46     75.28 o 
  -8   0   1      163.46      129.83     22.66 o 
  -7   0   1      271.05      262.47     25.73 o 
  -6   0   1     2002.84     1865.29     58.63 o 
  -5   0   1       99.57      103.43      8.58 o 
  -4   0   1    15917.46    15411.06    291.53 o 
  -3   0   1      198.48      174.93      8.70 o 
  -2   0   1    40502.82    40885.33    226.47 o 
  -1   0   1      827.10      757.58     15.00 o 
   0   0   1     9652.23     9391.36     77.88 o 
   1   0   1     1119.33     1171.03     19.72 o 
   2   0   1      211.80      175.75      9.53 o 
   3   0   1     3478.84     3191.95     51.13 o 
   4   0   1       13.47        9.47      3.41 o 
   5   0   1      582.74      516.69     31.32 o 
   6   0   1       98.58      107.94     15.05 o 
   7   0   1       18.96       16.64     10.65 o 
   8   0   1       72.08       89.82     13.70 o 
   9   0   1       28.38       35.96     10.59 o 
  10   0   1       51.18       61.51     28.16 o 
  -9   1   1       44.53      -14.64     21.89 o 
  -8   1   1       95.43       94.33     29.95 o 
  -7   1   1       49.03       76.75     16.86 o 
  -6   1   1      738.12      777.25     37.49 o 
  -5   1   1       21.59       19.06      5.32 o 
  -4   1   1     2393.43     2357.48     44.25 o 
  -3   1   1      752.51      764.33     21.81 o 
  -2   1   1     4712.57     4649.03     50.27 o 
  -1   1   1     2176.81     2166.18     27.64 o 
   0   1   1    10016.40    10586.50     71.71 o 
   1   1   1     9373.27     9887.49     64.73 o 
   2   1   1     1595.67     1573.84     29.12 o 
   3   1   1    10256.55     9999.93    147.00 o 
   4   1   1      508.21      466.00     22.11 o 
   5   1   1     2755.05     2729.27     61.22 o 
   6   1   1      395.63      364.65     24.74 o 
   7   1   1      522.14      504.17     25.56 o 
   8   1   1      167.62      159.94     17.53 o 
   9   1   1       61.62       86.37     14.72 o 
  10   1   1      109.17       86.09     22.07 o 
  -7   2   1       50.98       77.23     26.37 o 
  -6   2   1      510.42      506.27     30.97 o 
  -5   2   1      105.45      100.27     11.20 o 
  -4   2   1     1106.43     1102.67     30.34 o 
  -3   2   1      435.24      420.33     16.84 o 
  -2   2   1     2258.19     2301.69     57.26 o 
  -1   2   1      166.51      143.76      7.17 o 
   0   2   1       31.47       21.21      3.05 o 
   1   2   1      279.22      237.10     13.88 o 
   2   2   1     2472.29     2557.10     43.52 o 
   3   2   1      557.45      492.39     19.90 o 
   4   2   1       28.02       21.41      5.66 o 
   5   2   1     1181.44     1143.59     41.01 o 
   6   2   1       44.75       41.04     10.91 o 
   7   2   1      403.32      407.14     29.50 o 
   8   2   1      420.10      458.23     27.11 o 
   9   2   1       14.97       12.33      8.97 o 
  10   2   1      343.56      395.74     32.16 o 
  -7   3   1      173.01      113.09     32.77 o 
  -6   3   1     1050.20     1133.39     78.97 o 
  -5   3   1        4.54       -1.14      5.52 o 
  -4   3   1     1717.87     1819.92     40.64 o 
  -3   3   1     1094.29     1085.58     27.98 o 
  -2   3   1      222.69      205.00     10.55 o 
  -1   3   1     4906.12     5054.55     50.61 o 
   0   3   1      477.48      548.33     15.03 o 
   1   3   1     2444.43     2341.09     52.85 o 
   2   3   1      468.04      389.27     22.65 o 
   3   3   1      661.51      597.68     32.55 o 
   4   3   1      366.46      336.35     19.47 o 
   5   3   1      361.13      349.35     47.21 o 
   6   3   1       32.67       44.15     10.03 o 
   7   3   1      164.34      163.83     22.70 o 
   8   3   1      108.34      101.39     15.09 o 
   9   3   1       65.04       75.15     13.45 o 
  10   3   1      116.10      127.62     21.02 o 
  -8   4   1      155.87       -7.83     26.15 o 
  -7   4   1       84.86       65.99     27.22 o 
  -6   4   1      603.60      680.01     63.75 o 
  -5   4   1       89.54       75.85     16.54 o 
  -4   4   1     1145.82     1165.16     48.45 o 
  -3   4   1     1597.23     1505.17     33.34 o 
  -2   4   1     1301.73     1332.49     32.65 o 
  -1   4   1     3386.05     3351.77     67.83 o 
   0   4   1      475.04      534.34     16.20 o 
   1   4   1     4456.94     4590.53     57.82 o 
   2   4   1      273.67      233.03     18.31 o 
   3   4   1     2714.24     2786.20     75.12 o 
   4   4   1      838.34      725.49     41.64 o 
   5   4   1      164.67      141.92     19.97 o 
   6   4   1       78.65       71.91     17.24 o 
   7   4   1        9.52       15.81      8.24 o 
   8   4   1       64.64      102.25     27.49 o 
   9   4   1        7.40       20.69      9.46 o 
  10   4   1      105.66      149.33     20.14 o 
  -7   5   1        0.61       12.85     20.06 o 
  -6   5   1      196.28      260.56     41.14 o 
  -5   5   1        0.14       -2.13      8.26 o 
  -4   5   1      376.22      393.98     31.25 o 
  -3   5   1       13.30       20.32     14.91 o 
  -2   5   1      653.97      634.70     37.81 o 
  -1   5   1     1192.36     1206.77     54.22 o 
   0   5   1      340.87      346.00     16.21 o 
   1   5   1     5348.56     5642.26     70.32 o 
   2   5   1      107.12       71.72     11.51 o 
   3   5   1     3468.79     3497.24     88.47 o 
   4   5   1       80.95      106.06     16.74 o 
   5   5   1      979.22      886.31     51.89 o 
   6   5   1      210.97      222.64     29.55 o 
   7   5   1      134.86       93.52     25.79 o 
   9   5   1        0.06        3.44     12.78 o 
  10   5   1      123.25      125.63     24.06 o 
  -6   6   1      132.47      179.21     41.99 o 
  -5   6   1      208.10      228.67     27.27 o 
  -4   6   1      234.28      245.13     25.76 o 
  -3   6   1      738.31      835.08     44.35 o 
  -2   6   1      280.47      287.89     24.50 o 
  -1   6   1      624.65      672.35     44.23 o 
   0   6   1      360.56      373.43     14.73 o 
   1   6   1      464.23      469.61     19.40 o 
   2   6   1      431.86      386.35     19.72 o 
   3   6   1     1977.08     2089.23     69.89 o 
   4   6   1        0.91        8.28      7.66 o 
   5   6   1     2278.77     2174.96     84.17 o 
   6   6   1      448.34      418.46     41.28 o 
   7   6   1      443.75      453.29     45.22 o 
   9   6   1        9.71       18.96     31.32 o 
  10   6   1      234.91      244.58     45.91 o 
  -6   7   1      170.21      286.21     46.02 o 
  -5   7   1      132.96      161.31     25.63 o 
  -4   7   1      120.33       99.80     24.91 o 
  -3   7   1      119.37      182.88     24.74 o 
  -2   7   1       11.38       -2.83      8.53 o 
  -1   7   1        8.78        0.81      7.97 o 
   0   7   1      269.77      294.41     29.82 o 
   1   7   1      208.36      211.40     13.88 o 
   2   7   1      388.30      413.55     21.60 o 
   3   7   1      759.31      795.29     43.07 o 
   4   7   1      271.08      307.93     29.55 o 
   5   7   1      467.24      443.45     39.53 o 
   6   7   1      302.77      311.87     36.22 o 
   7   7   1      192.03      208.00     33.67 o 
   8   7   1      640.64      584.93     83.18 o 
   9   7   1       16.07       13.32     15.09 o 
  10   7   1      484.70      286.48     47.01 o 
  -5   8   1       38.10       53.74     17.52 o 
  -4   8   1      649.56      687.53     47.82 o 
  -3   8   1      140.18      151.54     26.50 o 
  -2   8   1      948.25      952.01     50.39 o 
  -1   8   1      279.36      307.34     36.49 o 
   0   8   1      235.97      198.29     26.82 o 
   1   8   1       82.24      113.40     23.73 o 
   2   8   1       84.00      101.45     12.25 o 
   3   8   1        3.62        6.72     14.82 o 
   4   8   1      252.77      277.93     28.07 o 
   5   8   1        3.74        9.76      9.72 o 
   6   8   1      247.74      305.91     37.02 o 
   7   8   1       28.45       26.50     17.19 o 
   8   8   1      232.32      291.04     30.01 o 
   9   8   1       99.61       -4.96     13.62 o 
  -4   9   1      244.57      268.57     29.58 o 
  -3   9   1      203.41      256.32     29.78 o 
  -2   9   1      333.79      332.80     32.46 o 
  -1   9   1      452.34      478.14     36.69 o 
   0   9   1       47.02       21.85     14.46 o 
   1   9   1     1191.42     1187.92     70.02 o 
   2   9   1       78.81       92.14     23.82 o 
   3   9   1     1988.41     2230.12     97.42 o 
   4   9   1      493.62      561.63     69.75 o 
   5   9   1      758.23      798.51     55.96 o 
   6   9   1      603.05      661.79     53.81 o 
   7   9   1        2.19        1.09     18.15 o 
   8   9   1      290.98      351.65     34.97 o 
   9   9   1       64.58        0.27     15.76 o 
  -3  10   1       33.31       51.69     17.39 o 
  -2  10   1       23.16       10.61     12.66 o 
  -1  10   1       85.97       75.17     20.68 o 
   0  10   1       60.29       65.50     23.06 o 
   1  10   1      372.92      449.31     46.34 o 
   2  10   1       17.47       16.03     15.27 o 
   3  10   1      559.08      606.36     54.04 o 
   4  10   1      572.10      584.51     54.89 o 
   5  10   1      182.55      208.54     20.11 o 
   6  10   1      977.19     1032.06     52.14 o 
   7  10   1        2.91        6.58     35.97 o 
   8  10   1      656.65      732.21     79.29 o 
  -1  11   1      171.78      180.11     48.93 o 
   0  11   1       22.37       35.83     15.35 o 
   1  11   1      249.66      223.94     35.99 o 
   2  11   1       69.78       83.00     26.77 o 
   3  11   1      283.64      367.34     45.98 o 
   4  11   1      107.83       95.49     29.50 o 
   5  11   1      184.35      178.00     42.13 o 
   6  11   1      255.44      365.19     51.44 o 
   7  11   1       10.74       17.98     14.68 o 
   0  12   1       71.49      111.43     36.49 o 
   1  12   1      195.29       14.24     23.37 o 
   2  12   1      156.54       -6.63     24.40 o 
  -4 -12   2       47.44       25.52     27.26 o 
  -3 -12   2      137.33      173.44     41.28 o 
  -2 -12   2      522.55      623.82     67.38 o 
  -1 -12   2        0.08       -5.64     17.50 o 
  -5 -11   2      161.68      297.00     47.14 o 
  -4 -11   2       30.26       29.10     20.73 o 
  -3 -11   2      194.72      248.25     43.74 o 
  -2 -11   2      156.02      210.78     38.50 o 
  -1 -11   2       87.17      142.91     36.58 o 
   0 -11   2      459.93      581.87     61.60 o 
   1 -11   2       12.14       31.38     18.40 o 
   2 -11   2      459.78      617.20     66.39 o 
  -7 -10   2      222.17      296.64     41.01 o 
  -6 -10   2      288.01      192.29     39.67 o 
  -4 -10   2      394.99      473.13     57.57 o 
  -3 -10   2      167.32      140.94     36.17 o 
  -2 -10   2      622.57      579.72     59.10 o 
  -1 -10   2       26.48       26.50     18.80 o 
   0 -10   2      805.51      752.36     66.53 o 
   1 -10   2       11.34       28.16     17.64 o 
   2 -10   2      483.41      468.16     55.16 o 
   3 -10   2       57.98       99.84     33.08 o 
  -8  -9   2       28.82      -12.58     22.07 o 
  -7  -9   2      282.67      354.62     46.96 o 
  -6  -9   2      516.52      581.07     55.78 o 
  -5  -9   2      397.52      464.71     47.64 o 
  -4  -9   2     1900.46     2081.17     91.20 o 
  -3  -9   2       75.74      110.76     31.56 o 
  -2  -9   2     1743.69     1744.68     97.06 o 
  -1  -9   2      141.16       78.88     28.38 o 
   0  -9   2      536.14      436.51     48.58 o 
   1  -9   2      493.16      425.90     48.35 o 
   2  -9   2      113.66      103.60     31.16 o 
   3  -9   2      307.07      318.54     45.04 o 
   4  -9   2       25.92        9.58     21.36 o 
  -8  -8   2       19.05        4.57     21.13 o 
  -7  -8   2      451.31      583.22     57.98 o 
  -6  -8   2      698.97      908.74     67.24 o 
  -5  -8   2     1035.33     1172.52     71.63 o 
  -4  -8   2     2472.47     2887.83    106.01 o 
  -3  -8   2      577.81      572.92     41.77 o 
  -2  -8   2     3066.65     2898.85    116.80 o 
  -1  -8   2       27.99       20.19     15.45 o 
   0  -8   2     1648.39     1597.43     85.24 o 
   1  -8   2      870.93      891.37     65.36 o 
   2  -8   2      237.70      221.70     35.14 o 
   3  -8   2      822.75      836.43     68.63 o 
   4  -8   2       10.22       18.76     19.12 o 
   5  -8   2      232.31      269.87     48.31 o 
  -9  -7   2       97.30      -14.86     20.06 o 
  -8  -7   2       59.14       -2.55     15.27 o 
  -7  -7   2      129.16      133.64     32.10 o 
  -6  -7   2      453.83      457.73     47.37 o 
  -5  -7   2      277.68      279.59     35.68 o 
  -4  -7   2     1547.45     1747.68     79.29 o 
  -3  -7   2      389.66      354.80     31.92 o 
  -2  -7   2     2635.51     2891.86     66.81 o 
  -1  -7   2       12.93       22.45     12.54 o 
   0  -7   2     1643.01     1759.72     83.14 o 
   1  -7   2     1066.18     1084.46     67.60 o 
   2  -7   2      390.99      426.12     44.28 o 
   3  -7   2     1340.88     1346.36     81.97 o 
   4  -7   2        0.01      -10.43     10.43 o 
   5  -7   2      397.12      503.71     57.89 o 
   6  -7   2       92.68        3.63     20.64 o 
  -9  -6   2      247.25      277.93     42.93 o 
  -8  -6   2      192.67       84.88     25.83 o 
  -7  -6   2      219.83      222.37     36.31 o 
  -6  -6   2      912.44      913.98     64.74 o 
  -5  -6   2      124.80      104.88     18.62 o 
  -4  -6   2     1993.86     2130.82     84.88 o 
  -3  -6   2        6.67       19.97      9.58 o 
  -2  -6   2     1710.02     1740.11     61.96 o 
  -1  -6   2      366.68      366.55     20.28 o 
   0  -6   2     1100.57     1117.91     52.60 o 
   1  -6   2      789.41      846.10     54.71 o 
   2  -6   2      363.74      358.70     37.65 o 
   3  -6   2      725.40      869.30     62.54 o 
   4  -6   2       24.25       20.95     16.97 o 
   5  -6   2      418.68      360.04     47.64 o 
   6  -6   2       15.89       30.53     20.86 o 
   7  -6   2      136.32      -19.30     19.30 o 
  -9  -5   2      445.93      553.85     56.86 o 
  -8  -5   2      261.10      274.62     41.19 o 
  -7  -5   2      532.01      539.30     51.75 o 
  -6  -5   2     1633.80     1601.37     83.59 o 
  -5  -5   2        7.95        5.73      8.09 o 
  -4  -5   2     3266.44     3187.99     73.72 o 
  -3  -5   2     1088.68     1200.55     56.01 o 
  -2  -5   2     1733.45     1612.56     58.07 o 
  -1  -5   2     3245.39     3218.75     59.10 o 
   0  -5   2       55.98       54.47      8.02 o 
   1  -5   2     2575.85     2522.56     87.97 o 
   2  -5   2       81.57       82.20     19.74 o 
   3  -5   2      600.92      566.02     47.28 o 
   4  -5   2       41.11       18.36     14.82 o 
   5  -5   2      119.29      160.77     36.98 o 
   6  -5   2       50.09       43.43     23.77 o 
   7  -5   2       39.80       10.88     18.85 o 
   8  -5   2       58.10      -10.61     26.73 o 
  -9  -4   2      258.87      297.18     40.56 o 
  -8  -4   2      209.01      208.90     36.22 o 
  -7  -4   2      374.24      434.40     46.29 o 
  -6  -4   2     1561.04     1561.12     80.68 o 
  -5  -4   2       40.80       35.81     10.51 o 
  -4  -4   2     4939.10     4753.71     88.67 o 
  -3  -4   2     1061.72     1015.78     49.87 o 
  -2  -4   2     6828.39     6813.56    124.55 o 
  -1  -4   2     6408.81     6346.48    107.45 o 
   0  -4   2     3182.81     3279.65     51.69 o 
   1  -4   2     4689.29     4650.46     55.74 o 
   2  -4   2      324.89      363.67     31.65 o 
   3  -4   2      961.35      945.90     55.78 o 
   4  -4   2      123.19       92.23     24.35 o 
   5  -4   2       72.67       65.63     23.01 o 
   6  -4   2      125.31      150.29     36.58 o 
   7  -4   2        4.23        4.16     16.30 o 
   8  -4   2       12.97       -6.89     19.25 o 
  -9  -3   2       85.09       29.48     38.30 o 
  -8  -3   2      154.48      224.88     45.80 o 
  -7  -3   2       27.96       26.61     13.56 o 
  -6  -3   2      664.66      684.15     46.40 o 
  -5  -3   2       93.97       89.23     21.13 o 
  -4  -3   2     1771.11     1711.73     69.48 o 
  -3  -3   2     1728.85     1663.47     62.45 o 
  -2  -3   2     2248.42     2058.70     62.19 o 
  -1  -3   2     7678.70     7884.73    119.40 o 
   0  -3   2     1175.59     1081.54     26.96 o 
   1  -3   2    11144.77    11391.14    177.13 o 
   2  -3   2        0.24        3.80      2.80 o 
   3  -3   2     4905.21     5003.91     64.11 o 
   4  -3   2      349.28      334.87     17.89 o 
   5  -3   2      836.48      779.22     59.50 o 
   6  -3   2      335.35      343.25     44.64 o 
   7  -3   2      121.31      176.17     39.62 o 
   8  -3   2      171.69       11.06     21.80 o 
   9  -3   2        8.52       18.85     27.40 o 
  -9  -2   2       66.04       36.03     39.55 o 
  -8  -2   2      379.58      348.90     32.35 o 
  -7  -2   2        0.54        1.33      9.29 o 
  -6  -2   2      998.59      939.69     52.00 o 
  -5  -2   2      113.39       74.52     13.69 o 
  -4  -2   2      904.97      879.58     35.56 o 
  -3  -2   2      515.12      450.88     31.25 o 
  -2  -2   2      259.91      240.37     20.24 o 
  -1  -2   2     1420.17     1300.83     42.22 o 
   0  -2   2      271.32      257.17     21.02 o 
   1  -2   2      703.49      628.55     18.53 o 
   2  -2   2      361.00      363.46     39.76 o 
   3  -2   2      169.22      126.90     15.74 o 
   4  -2   2        0.59       -3.44      3.44 o 
   5  -2   2      407.80      446.98     24.71 o 
   6  -2   2      429.60      515.52     48.58 o 
   7  -2   2      210.81      244.76     37.16 o 
   8  -2   2      380.50      436.86     52.87 o 
   9  -2   2        4.58       18.67     15.58 o 
  -9  -1   2       95.46       79.19     63.53 o 
  -8  -1   2      745.29      815.93     62.36 o 
  -7  -1   2        1.96       -9.00      9.24 o 
  -6  -1   2     2494.66     2407.46     70.28 o 
  -5  -1   2      335.26      334.50     23.51 o 
  -4  -1   2     3207.71     2822.25    182.53 o 
  -3  -1   2     1398.28     1293.68     38.31 o 
  -2  -1   2       46.11       33.94      7.05 o 
  -1  -1   2      917.48      843.06     33.31 o 
   0  -1   2     2799.17     2749.31     55.25 o 
   1  -1   2      451.66      400.22     13.95 o 
   2  -1   2      452.38      438.35     15.84 o 
   3  -1   2      810.54      849.33     29.32 o 
   4  -1   2       35.48       40.72      7.88 o 
   5  -1   2      338.14      326.75     20.47 o 
   6  -1   2       59.12       68.22     13.03 o 
   7  -1   2       84.51      104.31     27.58 o 
   8  -1   2      126.28      167.04     38.41 o 
   9  -1   2       28.72       24.04     17.06 o 
  -9   0   2        9.62       11.28     24.22 o 
  -8   0   2      660.90      724.55     57.48 o 
  -7   0   2        9.73        5.77      9.89 o 
  -6   0   2     2751.09     2588.94    229.56 o 
  -5   0   2      159.68      166.47     13.93 o 
  -4   0   2     3942.48     3733.36     61.34 o 
  -3   0   2      367.07      290.54     14.83 o 
  -2   0   2      972.55      935.73     23.20 o 
  -1   0   2     2319.12     2176.37     31.93 o 
   0   0   2        1.96        6.44      3.21 o 
   1   0   2     5428.64     5704.08     68.03 o 
   2   0   2      313.77      267.99     12.14 o 
   3   0   2      264.17      206.73     12.58 o 
   4   0   2      369.04      310.93     17.70 o 
   5   0   2       38.79       32.21      8.28 o 
   6   0   2      345.37      334.69     22.90 o 
   7   0   2        9.90       19.99     10.03 o 
   8   0   2      355.18      312.44     21.60 o 
   9   0   2       18.17        2.43     13.97 o 
  10   0   2      175.79      236.07     40.61 o 
  -8   1   2      218.56       13.43     23.82 o 
  -7   1   2       51.94       41.53     14.68 o 
  -6   1   2      592.63      642.35     36.19 o 
  -5   1   2      132.56      130.01     13.42 o 
  -4   1   2     1427.46     1458.33     43.31 o 
  -3   1   2      437.45      387.64     16.81 o 
  -2   1   2     1549.02     1462.85     29.72 o 
  -1   1   2     2497.80     2430.85     34.05 o 
   0   1   2      448.59      457.21     11.19 o 
   1   1   2     5228.44     5379.05     45.59 o 
   2   1   2     2453.15     2442.61     30.05 o 
   3   1   2     3940.95     3824.62     97.89 o 
   4   1   2     1006.90      857.17     29.70 o 
   5   1   2     1146.30     1100.31     37.84 o 
   6   1   2     1125.63     1010.03     40.12 o 
   7   1   2        4.09       -0.61      6.76 o 
   8   1   2      658.80      654.15     39.32 o 
   9   1   2       61.11       70.45     13.58 o 
  10   1   2      158.08      187.77     19.75 o 
  -8   2   2      111.93       17.50     20.37 o 
  -7   2   2       76.00       71.59     25.38 o 
  -6   2   2      245.85      275.43     24.57 o 
  -5   2   2      227.84      252.29     22.71 o 
  -4   2   2      183.81      197.05     13.96 o 
  -3   2   2      185.35      194.92     12.80 o 
  -2   2   2       36.01       28.81      5.78 o 
  -1   2   2      184.03      129.89      8.01 o 
   0   2   2      104.40      103.12      5.90 o 
   1   2   2     2080.84     2055.44     24.02 o 
   2   2   2     2885.93     3203.86     36.51 o 
   3   2   2     4769.29     4733.83     49.95 o 
   4   2   2       65.07       49.23      8.69 o 
   5   2   2     1103.41     1018.98     36.62 o 
   6   2   2     1687.64     1605.99     66.24 o 
   7   2   2       73.22       63.48     14.70 o 
   8   2   2     1175.02     1270.31     54.85 o 
   9   2   2        0.23        3.21      8.71 o 
  10   2   2      339.98      375.48     26.56 o 
  -8   3   2      165.55       24.76     25.74 o 
  -7   3   2       23.95       11.91     17.37 o 
  -6   3   2      145.88      193.54     34.56 o 
  -5   3   2      496.41      507.75     24.94 o 
  -4   3   2        1.47        1.98      5.50 o 
  -3   3   2     1104.16     1051.39     29.84 o 
  -2   3   2       37.17       25.67      5.44 o 
  -1   3   2     1011.27      930.66     22.71 o 
   0   3   2       18.23       14.90      3.22 o 
   1   3   2      729.39      728.30     17.32 o 
   2   3   2      815.54      840.10     26.13 o 
   3   3   2      397.52      309.91     34.18 o 
   4   3   2     1434.79     1448.49     29.12 o 
   5   3   2      556.84      501.93     25.81 o 
   6   3   2      879.13      863.18     37.80 o 
   7   3   2      241.56      218.42     21.38 o 
   8   3   2      889.75      891.24     83.67 o 
   9   3   2       11.75      -13.16     13.74 o 
  10   3   2      379.53      457.02     29.69 o 
  -7   4   2       38.52       35.28     24.09 o 
  -6   4   2      278.78      274.75     42.13 o 
  -5   4   2      269.27      294.39     28.50 o 
  -4   4   2      624.34      631.28     40.70 o 
  -3   4   2     1092.29     1104.59     42.61 o 
  -2   4   2      360.65      382.35     16.36 o 
  -1   4   2     2883.59     2872.61     74.18 o 
   0   4   2        8.82        2.11      2.28 o 
   1   4   2     1951.53     1921.40     31.79 o 
   2   4   2       14.90       43.03      7.58 o 
   3   4   2       94.11       38.46      7.83 o 
   4   4   2       19.99       14.20      5.33 o 
   5   4   2        6.77        7.89      3.37 o 
   6   4   2      532.05      552.43     33.33 o 
   7   4   2       21.64        5.06      8.51 o 
   8   4   2      422.28      409.57     34.56 o 
   9   4   2       66.82       72.37     18.41 o 
  10   4   2       60.71       94.21     15.82 o 
  -7   5   2        7.67        5.28     19.70 o 
  -6   5   2       73.42       71.00     26.37 o 
  -5   5   2      145.69      115.15     22.90 o 
  -4   5   2      115.44      137.68     20.71 o 
  -3   5   2     1318.83     1260.57     50.57 o 
  -2   5   2       91.20      102.02      8.77 o 
  -1   5   2     3857.03     3840.22     51.05 o 
   0   5   2      104.44      109.73      8.33 o 
   1   5   2     4753.01     4985.94     59.10 o 
   2   5   2      265.59      205.55     13.29 o 
   3   5   2     2616.22     2661.97     77.81 o 
   4   5   2     4334.04     4151.99     78.26 o 
   5   5   2      168.06      140.06     17.35 o 
   6   5   2     2830.28     2771.21    102.39 o 
   7   5   2       66.14       65.18     22.79 o 
   8   5   2      376.32      405.70     32.38 o 
   9   5   2      128.55      134.93     23.73 o 
  10   5   2       21.13       39.25     13.22 o 
  -6   6   2       60.67       73.02     29.23 o 
  -5   6   2      106.85      163.45     25.51 o 
  -4   6   2       90.74      107.62     27.56 o 
  -3   6   2       43.64       58.15     15.58 o 
  -2   6   2      250.10      249.80     22.42 o 
  -1   6   2      462.63      462.91     28.39 o 
   0   6   2      130.33      111.99     14.01 o 
   1   6   2     2906.42     3092.85     53.96 o 
   2   6   2      196.94      205.39     14.16 o 
   3   6   2     2181.39     2111.75     70.51 o 
   4   6   2     1107.70     1063.87     54.62 o 
   5   6   2      103.49       95.35     17.84 o 
   6   6   2     1404.72     1420.01     74.99 o 
   7   6   2       91.50       76.56     23.50 o 
   8   6   2      869.45      765.12     62.99 o 
  10   6   2       86.92       36.85     46.34 o 
  -5   7   2       39.65       70.68     19.08 o 
  -4   7   2        0.47       -9.70      9.70 o 
  -3   7   2      196.64      229.92     25.86 o 
  -2   7   2      199.27      188.70     21.88 o 
  -1   7   2      843.56      851.68     41.57 o 
   0   7   2      709.83      731.27     47.37 o 
   1   7   2      899.82      945.93     70.93 o 
   2   7   2      907.68     1034.83     33.89 o 
   3   7   2      502.83      505.88     25.29 o 
   4   7   2     1682.90     1734.38     71.72 o 
   5   7   2      264.71      255.01     31.38 o 
   6   7   2     2635.50     2586.84    103.87 o 
   7   7   2        2.72       -3.54     10.66 o 
   8   7   2     1140.57     1082.94     76.11 o 
   9   7   2      166.12      222.19     35.55 o 
  10   7   2      127.49       61.25     20.03 o 
  -5   8   2       39.67       70.15     27.94 o 
  -4   8   2      238.68      259.45     53.88 o 
  -3   8   2       64.24      107.68     21.79 o 
  -2   8   2        0.12        6.22      9.20 o 
  -1   8   2        4.32        5.53     22.47 o 
   0   8   2      394.57      433.20     30.00 o 
   1   8   2        0.78        3.55      6.46 o 
   2   8   2      931.34     1033.85     35.53 o 
   3   8   2       19.61        3.93      5.89 o 
   4   8   2      968.55     1007.28     55.69 o 
   5   8   2      494.63      491.84     42.67 o 
   6   8   2      473.67      527.79     47.23 o 
   7   8   2      737.29      775.28     61.16 o 
   8   8   2      204.02      295.12     40.07 o 
   9   8   2      302.65      388.24     46.96 o 
  10   8   2       88.67       -9.04     17.42 o 
  -4   9   2       68.70       68.41     29.73 o 
  -3   9   2      335.71      339.36     34.46 o 
  -2   9   2        0.26        7.41     11.41 o 
  -1   9   2     1359.05     1466.56     63.87 o 
   0   9   2      289.16      298.76     28.37 o 
   1   9   2     1850.57     1954.88     68.44 o 
   2   9   2     1284.18     1272.22     54.00 o 
   3   9   2      197.95      191.97     27.00 o 
   4   9   2     1291.15     1293.16     47.90 o 
   5   9   2      201.48      155.17     24.98 o 
   6   9   2      506.71      501.11     45.58 o 
   7   9   2      311.18      390.39     43.74 o 
   8   9   2      102.48       71.95     24.04 o 
   9   9   2      153.25       14.95     24.35 o 
  -3  10   2      100.31      153.43     41.50 o 
  -2  10   2        9.16       35.23     19.61 o 
  -1  10   2      206.56      275.11     46.74 o 
   0  10   2      382.67      400.15     56.50 o 
   1  10   2      138.76      144.43     41.86 o 
   2  10   2     1264.57     1291.79     97.87 o 
   3  10   2       17.60       16.97     19.21 o 
   4  10   2     1650.96     1710.83     69.15 o 
   5  10   2       98.39       90.49     18.77 o 
   6  10   2     1126.67     1115.93     72.12 o 
   7  10   2      508.92      640.30     56.72 o 
  -1  11   2      104.54      104.72     39.04 o 
   0  11   2      120.67      152.31     44.81 o 
   1  11   2       93.18      -10.70     20.37 o 
   3  11   2        7.75       -1.30     17.10 o 
   4  11   2      383.82      370.34     56.19 o 
   5  11   2      111.40      145.23     41.28 o 
   7  11   2      261.89      255.41     42.80 o 
   8  11   2       96.39      105.20     24.90 o 
   1  12   2        1.75       30.67     27.22 o 
   3  12   2      170.72       -6.98     20.28 o 
   4  12   2      195.29      204.11     51.13 o 
   5  12   2      190.01      205.14     43.65 o 
  -3 -12   3       18.15       13.25     19.88 o 
  -2 -12   3      735.09      862.22     82.51 o 
  -5 -11   3       65.94       12.09     24.18 o 
  -4 -11   3      218.24       12.89     21.62 o 
  -3 -11   3        0.54        4.61     20.68 o 
  -1 -11   3      216.21       36.85     24.04 o 
  -7 -10   3       78.04      120.65     34.16 o 
  -6 -10   3      526.06      593.87     60.30 o 
  -4 -10   3      798.71      791.75     76.24 o 
  -3 -10   3       61.12      120.39     35.55 o 
  -2 -10   3      532.47      578.74     61.33 o 
  -1 -10   3       77.15      110.27     32.32 o 
   0 -10   3      193.30      163.90     38.37 o 
   1 -10   3       65.01       90.44     28.70 o 
   2 -10   3       48.76       -0.27     13.48 o 
   3 -10   3      125.09      -11.77     18.53 o 
  -7  -9   3       63.45       64.60     22.25 o 
  -6  -9   3     1240.09     1331.45     87.17 o 
  -5  -9   3       43.64       45.17     19.74 o 
  -4  -9   3      736.09      716.99     56.50 o 
  -3  -9   3      622.83      707.18     66.66 o 
  -2  -9   3      129.27      117.21     33.76 o 
  -1  -9   3     1094.55     1133.84     79.06 o 
   0  -9   3       24.87       10.83     15.58 o 
   1  -9   3      665.98      672.08     61.78 o 
   2  -9   3        0.01        1.97     13.07 o 
   3  -9   3      161.08       57.57     25.61 o 
   4  -9   3       18.11        1.66     19.21 o 
  -7  -8   3      201.63      148.32     37.02 o 
  -6  -8   3      933.79     1050.43     76.38 o 
  -5  -8   3       36.02       33.26     17.50 o 
  -4  -8   3     1125.89     1231.35     72.21 o 
  -3  -8   3      364.93      378.75     36.17 o 
  -2  -8   3      491.45      522.20     51.44 o 
  -1  -8   3     1598.22     1703.22     92.14 o 
   0  -8   3       37.85       17.10     14.01 o 
   1  -8   3      951.51      983.37     70.83 o 
   2  -8   3      557.51      536.70     52.96 o 
   3  -8   3      135.46      174.83     38.73 o 
   5  -8   3       11.82       13.65     19.16 o 
  -7  -7   3       48.31       41.46     22.61 o 
  -6  -7   3      913.40      973.12     70.87 o 
  -5  -7   3       34.84       42.62     16.79 o 
  -4  -7   3     1219.01     1452.96     75.88 o 
  -3  -7   3      213.97      211.58     25.61 o 
  -2  -7   3      499.91      598.12     31.92 o 
  -1  -7   3     1239.35     1288.12     82.15 o 
   0  -7   3      109.89       87.03     25.34 o 
   1  -7   3     1356.53     1330.42     76.87 o 
   2  -7   3        2.49       -2.55     10.16 o 
   3  -7   3      492.98      499.81     52.07 o 
   4  -7   3      196.73      201.73     36.17 o 
   5  -7   3       63.52       32.23     19.70 o 
  -9  -6   3       24.67       46.61     24.40 o 
  -7  -6   3       10.85       20.82     18.27 o 
  -6  -6   3      520.79      534.37     51.57 o 
  -5  -6   3      399.94      462.25     45.35 o 
  -4  -6   3       98.19      149.71     26.82 o 
  -3  -6   3      815.55      922.80     53.32 o 
  -2  -6   3       34.69       40.34     12.36 o 
  -1  -6   3      754.07      855.69     33.35 o 
   0  -6   3       37.66       47.72     11.13 o 
   1  -6   3      694.34      739.96     52.83 o 
   2  -6   3       11.91       11.15     11.19 o 
   3  -6   3      561.26      714.66     58.07 o 
   4  -6   3      176.88      183.38     31.83 o 
   5  -6   3      224.58      318.09     45.08 o 
   7  -6   3       24.55       -3.00     22.79 o 
  -9  -5   3       33.23       36.44     23.91 o 
  -8  -5   3      558.49      622.17     60.89 o 
  -7  -5   3       79.80       88.47     26.32 o 
  -6  -5   3      789.16      708.12     57.80 o 
  -5  -5   3      645.65      568.89     48.31 o 
  -4  -5   3      373.98      405.30     37.61 o 
  -3  -5   3     1189.94     1167.01     58.34 o 
  -2  -5   3        0.34        1.03      5.73 o 
  -1  -5   3      907.24      839.69     39.80 o 
   0  -5   3      146.73      125.95     17.26 o 
   1  -5   3       90.08      106.08     10.56 o 
   2  -5   3       30.78       39.93     15.04 o 
   3  -5   3       22.74       48.58     18.67 o 
   4  -5   3       16.97       38.32     17.91 o 
   5  -5   3       76.88      103.60     30.04 o 
   6  -5   3       62.36      114.57     33.17 o 
   7  -5   3       58.32        7.57     19.79 o 
   8  -5   3      101.46        7.25     25.29 o 
  -9  -4   3        0.90        9.04     22.70 o 
  -8  -4   3      396.42      429.16     50.01 o 
  -7  -4   3       68.39       39.85     21.71 o 
  -6  -4   3     1117.80     1083.97     69.57 o 
  -5  -4   3     1142.79     1007.77     62.36 o 
  -4  -4   3     1397.64     1394.53     67.60 o 
  -3  -4   3     4868.56     4833.71    120.74 o 
  -2  -4   3      414.88      431.54     31.92 o 
  -1  -4   3     4160.87     4019.66     91.69 o 
   0  -4   3        2.84       -0.78      3.02 o 
   1  -4   3      850.75      766.32     35.46 o 
   2  -4   3      536.60      514.40     22.32 o 
   3  -4   3       98.10       92.14     22.97 o 
   4  -4   3      400.69      350.28     39.04 o 
   5  -4   3       34.02       24.62     16.61 o 
   6  -4   3      135.09      170.17     38.59 o 
   7  -4   3        1.55       -7.12     12.40 o 
   8  -4   3       77.75        6.27     20.59 o 
  -9  -3   3        0.72        6.89     19.97 o 
  -8  -3   3      113.35      142.46     34.92 o 
  -7  -3   3       91.61       66.26     23.46 o 
  -6  -3   3      252.59      241.04     34.03 o 
  -5  -3   3      599.95      615.94     48.40 o 
  -4  -3   3      331.53      334.39     32.06 o 
  -3  -3   3     1663.90     1582.12     65.32 o 
  -2  -3   3      429.94      396.30     29.59 o 
  -1  -3   3     2832.01     2684.71     72.53 o 
   0  -3   3       59.15       63.59      9.85 o 
   1  -3   3     2765.22     2652.93     47.37 o 
   2  -3   3      504.18      454.25     18.36 o 
   3  -3   3     1006.29      994.99     28.72 o 
   4  -3   3     1163.45     1181.92     64.38 o 
   5  -3   3      172.87      236.92     32.41 o 
   6  -3   3      712.22      767.89     63.04 o 
   7  -3   3        2.45       -0.04     11.60 o 
   8  -3   3      149.13      150.87     37.92 o 
   9  -3   3       61.37       70.20     28.52 o 
  -9  -2   3       11.48       -0.35     14.14 o 
  -8  -2   3      258.42      329.86     42.76 o 
  -7  -2   3      102.57      148.51     24.42 o 
  -6  -2   3      128.09      138.73     21.43 o 
  -5  -2   3      210.60      230.24     22.23 o 
  -4  -2   3       19.46       29.19     11.37 o 
  -3  -2   3      408.49      427.95     32.95 o 
  -2  -2   3      216.79      210.78     21.89 o 
  -1  -2   3      851.50      792.56     37.96 o 
   0  -2   3      414.15      410.00     24.80 o 
   1  -2   3     1023.17      963.29     26.76 o 
   2  -2   3       89.43       94.46      8.63 o 
   3  -2   3     1773.85     1781.46     40.24 o 
   4  -2   3     1662.08     1759.38     43.63 o 
   5  -2   3      593.08      676.94     29.77 o 
   6  -2   3     1297.20     1415.69     47.61 o 
   7  -2   3        0.28       19.88     16.52 o 
   8  -2   3      468.57      516.15     57.89 o 
   9  -2   3      142.47      147.83     37.52 o 
  -9  -1   3        5.37       18.24     16.04 o 
  -8  -1   3      373.16      467.71     49.92 o 
  -7  -1   3       77.14       98.35     24.35 o 
  -6  -1   3      263.16      264.30     29.57 o 
  -5  -1   3      242.33      262.16     23.70 o 
  -4  -1   3       16.95        6.91      9.58 o 
  -3  -1   3      384.53      359.29     40.18 o 
  -2  -1   3      437.80      347.73     27.31 o 
  -1  -1   3      321.96      299.78     23.15 o 
   0  -1   3        7.71        6.13      4.66 o 
   1  -1   3      223.93      218.59     11.98 o 
   2  -1   3       16.85       20.57      4.66 o 
   3  -1   3      325.85      314.77     16.59 o 
   4  -1   3      211.75      183.38     14.42 o 
   5  -1   3      276.71      276.68     18.76 o 
   6  -1   3      812.59      828.60     92.45 o 
   7  -1   3       43.42       30.11     14.21 o 
   8  -1   3      556.82      605.33     60.30 o 
   9  -1   3       58.02       67.56     23.50 o 
  -8   0   3      525.28      543.82     54.26 o 
  -7   0   3       17.56       41.48     14.68 o 
  -6   0   3      654.34      648.27     38.26 o 
  -5   0   3      195.16      207.44     35.64 o 
  -4   0   3      124.75      140.85     12.61 o 
  -3   0   3     1891.41     1825.58     40.71 o 
  -2   0   3      179.19      162.55     11.30 o 
  -1   0   3     4436.83     4370.52     70.38 o 
   0   0   3      925.12      810.61     26.93 o 
   1   0   3     1845.29     1820.87     31.95 o 
   2   0   3     1958.31     1816.95     34.81 o 
   3   0   3      304.82      280.87     15.08 o 
   4   0   3     2606.38     2526.12     52.54 o 
   5   0   3      136.86      132.79     13.54 o 
   6   0   3     1644.24     1737.13     52.80 o 
   7   0   3        0.11       -2.18      7.16 o 
   8   0   3      444.21      514.62     45.42 o 
   9   0   3       33.10       23.82     16.43 o 
  10   0   3       80.08       84.88     24.09 o 
  -8   1   3      131.08       18.80     21.13 o 
  -7   1   3       21.89       29.77     13.02 o 
  -6   1   3      206.10      154.63     22.36 o 
  -5   1   3       81.44       85.56     12.41 o 
  -4   1   3       90.95       87.91     10.89 o 
  -3   1   3      765.69      663.80     30.99 o 
  -2   1   3      119.57      103.46      9.89 o 
  -1   1   3     3898.02     3720.20     58.17 o 
   0   1   3      999.76      906.62     28.61 o 
   1   1   3     5908.42     6276.11     56.71 o 
   2   1   3     3668.18     3411.26     47.07 o 
   3   1   3      664.76      662.46     22.62 o 
   4   1   3     6180.51     5868.84     82.39 o 
   5   1   3      397.23      420.14     30.33 o 
   6   1   3     2878.86     2873.60     73.38 o 
   7   1   3      467.83      516.52     63.84 o 
   8   1   3      634.72      641.59     52.49 o 
   9   1   3      153.33      213.70     25.35 o 
  10   1   3       69.41       86.65     14.15 o 
  -8   2   3       49.03      108.57     35.46 o 
  -7   2   3       53.96       84.84     31.38 o 
  -6   2   3       39.65       25.26     13.25 o 
  -5   2   3       91.40      109.02     13.77 o 
  -4   2   3       38.22       32.03      7.50 o 
  -3   2   3      604.82      606.48     23.73 o 
  -2   2   3      402.91      393.83     17.35 o 
  -1   2   3     4007.40     3997.92     51.89 o 
   0   2   3      229.97      262.27     10.38 o 
   1   2   3     5662.66     5726.90     77.11 o 
   2   2   3     2729.97     2722.84     32.65 o 
   3   2   3     1411.57     1426.50     27.35 o 
   4   2   3     6533.89     6386.74     66.22 o 
   5   2   3       32.11       30.34      7.19 o 
   6   2   3     3660.87     3613.33    115.60 o 
   7   2   3      264.53      241.68     22.64 o 
   8   2   3      747.16      812.57     43.28 o 
   9   2   3      528.55      637.85     42.17 o 
  10   2   3       16.88        2.87     13.61 o 
  -7   3   3      132.32      134.04     36.89 o 
  -6   3   3        3.17        4.25     15.04 o 
  -5   3   3      419.98      420.94     26.77 o 
  -4   3   3        5.93        6.58      5.14 o 
  -3   3   3      822.29      822.63     28.38 o 
  -2   3   3      241.42      234.06     14.09 o 
  -1   3   3      781.24      763.15     22.43 o 
   0   3   3     1810.16     1931.02     31.85 o 
   1   3   3      825.38      802.41     27.91 o 
   2   3   3     2542.56     2563.11     94.22 o 
   3   3   3     1337.09     1256.46     26.09 o 
   4   3   3     3324.92     3388.56     48.07 o 
   5   3   3       70.65       55.06      6.72 o 
   6   3   3     2939.81     2867.32     69.46 o 
   7   3   3      410.04      372.05     28.03 o 
   8   3   3      803.55      791.18     43.01 o 
   9   3   3      471.54      514.36     54.35 o 
  10   3   3       71.44       72.66     17.83 o 
  -7   4   3      115.58       71.18     27.31 o 
  -6   4   3      149.05      147.56     34.97 o 
  -5   4   3      596.25      643.33     40.59 o 
  -4   4   3       43.54       61.01     13.78 o 
  -3   4   3     1426.09     1419.56     38.79 o 
  -2   4   3       27.84       17.95      5.49 o 
  -1   4   3     1035.47      955.55     28.02 o 
   0   4   3      193.38      145.54      9.24 o 
   1   4   3        2.97        3.47      2.42 o 
   2   4   3     2263.56     2134.19     33.52 o 
   3   4   3      808.77      876.55     31.74 o 
   4   4   3     4142.02     4185.85     73.65 o 
   5   4   3     1316.26     1323.40     32.05 o 
   6   4   3      834.67      792.93     36.54 o 
   7   4   3      714.82      650.43     36.56 o 
   8   4   3       58.30       67.90     15.82 o 
   9   4   3      541.40      568.48     39.51 o 
  10   4   3       10.93        4.99     14.84 o 
  -6   5   3       29.35       42.89     21.49 o 
  -5   5   3      596.77      638.05     43.83 o 
  -4   5   3       49.53       41.63     14.34 o 
  -3   5   3     1862.27     1910.99     64.34 o 
  -2   5   3        4.60       -1.15      4.64 o 
  -1   5   3     3085.66     3281.55     52.10 o 
   0   5   3     1983.11     1904.94     36.68 o 
   1   5   3     1252.68     1234.98     27.76 o 
   2   5   3     6651.58     6632.19     96.52 o 
   3   5   3       37.10       29.55      7.74 o 
   4   5   3     2363.03     2320.73     57.49 o 
   5   5   3      608.61      566.67     27.61 o 
   6   5   3      148.91      157.99     25.79 o 
   7   5   3      808.33      833.40     41.76 o 
   8   5   3        3.49        9.01      9.07 o 
   9   5   3      573.29      599.57     40.74 o 
  10   5   3       24.32        6.05     21.20 o 
  -6   6   3        5.71       -5.19     16.12 o 
  -5   6   3      104.23      155.05     26.76 o 
  -4   6   3        0.98        6.93     10.04 o 
  -3   6   3      694.72      764.56     43.22 o 
  -2   6   3      237.87      250.25     23.09 o 
  -1   6   3     1476.98     1428.82     50.40 o 
   0   6   3     1317.08     1334.07     31.92 o 
   1   6   3      437.21      410.40     17.32 o 
   2   6   3     3244.44     3160.32     50.63 o 
   3   6   3      149.28      159.91     11.54 o 
   4   6   3     5217.85     5333.74     96.02 o 
   5   6   3     1260.92     1234.11     52.49 o 
   6   6   3     2395.14     2290.02     95.14 o 
   7   6   3     1744.16     1914.18     93.39 o 
   8   6   3       47.27       45.22     18.98 o 
  10   6   3       29.50        5.73     23.19 o 
  -5   7   3      105.79      125.94     37.25 o 
  -4   7   3      176.20      155.44     27.07 o 
  -3   7   3      176.76      249.06     28.61 o 
  -2   7   3      519.67      536.18     35.99 o 
  -1   7   3       80.47       95.24     17.16 o 
   0   7   3      922.31      980.12     41.60 o 
   1   7   3       22.10       22.76      5.56 o 
   2   7   3     2179.70     2222.35     45.22 o 
   3   7   3       31.00       27.27      7.09 o 
   4   7   3     2033.01     1994.38     74.72 o 
   5   7   3      524.00      519.32     31.20 o 
   6   7   3      311.48      273.63     35.59 o 
   7   7   3      667.54      627.05     54.84 o 
   8   7   3        5.19       33.53     16.97 o 
   9   7   3      473.00      487.19     53.37 o 
  10   7   3        6.65       -0.54     22.65 o 
  -4   8   3       89.94      104.27     34.97 o 
  -3   8   3       56.92       60.35     27.71 o 
  -2   8   3      701.44      812.58     47.58 o 
  -1   8   3       66.49       66.09     15.24 o 
   0   8   3     1518.30     1439.24     54.72 o 
   1   8   3      136.58      125.28     17.17 o 
   2   8   3     1084.41     1152.88     34.31 o 
   3   8   3     1389.82     1484.46     40.41 o 
   4   8   3      376.11      398.89     22.04 o 
   5   8   3     1098.99     1198.97     50.19 o 
   6   8   3      310.80      285.81     35.82 o 
   7   8   3      331.83      422.31     45.89 o 
   8   8   3      140.53       92.05     26.68 o 
   9   8   3      174.34      192.64     34.34 o 
  10   8   3        0.03       -3.45     16.97 o 
  -3   9   3      325.64      362.59     56.77 o 
  -2   9   3      494.22      532.94     66.93 o 
  -1   9   3      118.58      133.64     39.04 o 
   0   9   3     1175.53     1146.96     91.29 o 
   1   9   3      178.59      158.71     41.55 o 
   2   9   3      989.70      966.00     80.45 o 
   3   9   3      760.43      830.21     73.56 o 
   4   9   3      365.95      365.76     28.66 o 
   5   9   3      742.24      757.81     42.31 o 
   6   9   3        1.93       15.54     12.76 o 
   7   9   3      383.82      460.55     47.64 o 
   8   9   3      110.84      127.10     29.68 o 
   9   9   3       63.04       97.15     27.76 o 
  -2  10   3      317.34      284.83     50.46 o 
  -1  10   3       33.63       63.30     28.03 o 
   0  10   3      707.77      656.01     74.54 o 
   1  10   3        1.58        8.86     16.79 o 
   2  10   3     1047.07     1041.93     89.72 o 
   3  10   3      324.22      336.13     51.26 o 
   4  10   3      662.46      734.36     73.38 o 
   5  10   3     1013.96     1085.68     52.64 o 
   6  10   3       85.65       93.52     23.73 o 
   7  10   3      460.63      517.05     49.69 o 
   8  10   3        0.57       -2.91     16.03 o 
   9  10   3       67.43       72.48     24.13 o 
  -1  11   3        1.02      -17.33     17.33 o 
   0  11   3      197.21      222.55     43.78 o 
   1  11   3      133.37       -0.13     17.24 o 
   3  11   3      324.93      434.18     61.42 o 
   4  11   3      178.42      281.74     49.74 o 
   5  11   3      210.87      220.49     41.90 o 
   7  11   3      214.86      181.81     32.64 o 
   8  11   3        0.83       -9.63     17.15 o 
   1  12   3      201.29        1.25     24.98 o 
   2  12   3       19.77      -21.85     21.85 o 
   3  12   3      139.44      -21.36     21.36 o 
   4  12   3        1.14      -12.18     17.15 o 
   5  12   3      122.39      139.28     41.90 o 
  -5 -11   4       98.17      -22.43     27.67 o 
   0 -11   4       14.06       -4.79     21.18 o 
  -6 -10   4      136.73      189.38     40.34 o 
  -4 -10   4       16.13      -14.24     17.10 o 
  -3 -10   4       22.79       54.17     24.35 o 
  -2 -10   4        5.28       -2.24     15.62 o 
  -1 -10   4       54.92      110.49     34.20 o 
   0 -10   4        1.42      -11.73     11.73 o 
   1 -10   4      156.23        0.04     16.83 o 
   2 -10   4       14.49        0.09     18.18 o 
   3 -10   4       75.53       -0.31     19.56 o 
  -7  -9   4       84.06      125.18     35.91 o 
  -6  -9   4      167.39      145.55     36.53 o 
  -5  -9   4      518.78      628.66     57.75 o 
  -4  -9   4       50.81       76.29     25.88 o 
  -3  -9   4      963.54     1029.80     82.42 o 
  -2  -9   4        2.35       -4.12     11.73 o 
  -1  -9   4      405.83      370.20     47.28 o 
   0  -9   4       26.03       29.82     17.82 o 
   1  -9   4       23.97       57.84     23.55 o 
   2  -9   4       25.84       37.74     20.50 o 
   3  -9   4       53.12        5.51     15.62 o 
   4  -9   4       14.54       -7.92     18.71 o 
  -7  -8   4        3.17       18.09     23.73 o 
  -6  -8   4      176.27      252.90     38.55 o 
  -5  -8   4      378.90      475.14     50.10 o 
  -4  -8   4        0.26        8.01     13.39 o 
  -3  -8   4      935.78     1036.33     64.07 o 
  -2  -8   4      506.50      379.87     47.32 o 
  -1  -8   4      460.45      415.51     48.44 o 
   0  -8   4      853.04      768.65     63.53 o 
   1  -8   4      152.97      165.07     37.52 o 
   2  -8   4      573.58      544.45     54.93 o 
   3  -8   4       51.58       47.77     22.30 o 
   5  -8   4       10.53       -0.31     19.52 o 
  -8  -7   4      223.42       17.73     21.62 o 
  -7  -7   4        0.21       15.71     19.70 o 
  -6  -7   4      126.11      177.56     37.47 o 
  -5  -7   4      140.94      191.97     33.35 o 
  -4  -7   4       53.83       91.78     25.56 o 
  -3  -7   4      585.34      684.98     52.60 o 
  -2  -7   4      145.10      154.37     19.05 o 
  -1  -7   4     1038.40     1162.77     44.11 o 
   0  -7   4        1.02        4.43     10.88 o 
   1  -7   4      520.27      557.43     51.49 o 
   2  -7   4      630.18      645.89     57.17 o 
   3  -7   4       40.46       48.26     21.71 o 
   4  -7   4      820.75      785.31     67.87 o 
   5  -7   4        0.26       13.70     15.18 o 
  -8  -6   4       57.09       18.76     21.94 o 
  -6  -6   4        1.26       -2.60     13.88 o 
  -5  -6   4      178.50      262.22     38.28 o 
  -4  -6   4       28.90       42.26     18.40 o 
  -3  -6   4      221.95      272.47     32.82 o 
  -2  -6   4       17.18       16.79      9.31 o 
  -1  -6   4      412.48      525.06     52.60 o 
   0  -6   4       61.26       43.26      9.91 o 
   1  -6   4      685.19      751.91     55.02 o 
   2  -6   4      251.07      197.52     30.49 o 
   3  -6   4      622.77      701.54     57.89 o 
   4  -6   4      551.69      534.15     53.54 o 
   5  -6   4      107.63      153.52     36.67 o 
   7  -6   4       13.82      -12.71     18.04 o 
  -8  -5   4      124.35      118.33     30.53 o 
  -7  -5   4      184.99      210.28     37.02 o 
  -6  -5   4       69.89       96.52     25.16 o 
  -5  -5   4      602.95      608.33     52.69 o 
  -4  -5   4       23.52       24.27     13.97 o 
  -3  -5   4      591.24      665.06     47.14 o 
  -2  -5   4      105.79       95.90     17.19 o 
  -1  -5   4      105.92      116.44     18.78 o 
   0  -5   4        0.51        2.14      4.19 o 
   1  -5   4      181.03      202.73     15.16 o 
   2  -5   4       65.09       86.18     23.01 o 
   3  -5   4      326.90      425.09     41.99 o 
   4  -5   4      514.85      602.87     52.69 o 
   5  -5   4       84.00       95.58     27.94 o 
   6  -5   4      546.00      529.04     57.08 o 
   7  -5   4       11.91       12.49     14.46 o 
   8  -5   4      202.57      329.24     50.68 o 
  -8  -4   4      234.05      269.42     42.80 o 
  -7  -4   4      447.61      455.67     51.40 o 
  -6  -4   4      238.22      316.66     41.73 o 
  -5  -4   4     1228.51     1127.66     70.29 o 
  -4  -4   4      106.40       93.93     23.73 o 
  -3  -4   4      893.01      905.16     54.62 o 
  -2  -4   4        0.63       -0.36      7.07 o 
  -1  -4   4      447.41      423.70     31.12 o 
   0  -4   4     1038.38      928.43     32.99 o 
   1  -4   4      273.94      247.89     16.73 o 
   2  -4   4     1632.31     1665.43     65.27 o 
   3  -4   4       68.19       80.53     10.47 o 
   4  -4   4      620.18      658.12     51.80 o 
   5  -4   4        5.61        5.24     10.79 o 
   6  -4   4      258.22      355.61     44.95 o 
   7  -4   4       78.62      129.25     33.62 o 
   8  -4   4      181.09      125.49     33.62 o 
  -8  -3   4       35.30       49.69     25.92 o 
  -7  -3   4      167.72      239.88     37.29 o 
  -6  -3   4      103.12       89.54     26.68 o 
  -5  -3   4      491.37      466.95     45.22 o 
  -4  -3   4      270.67      267.45     32.46 o 
  -3  -3   4     2190.64     2210.15     84.57 o 
  -2  -3   4        9.06       16.16      7.70 o 
  -1  -3   4     4127.59     3983.17    100.46 o 
   0  -3   4     2071.18     2022.09     47.44 o 
   1  -3   4     1881.24     1772.14     59.36 o 
   2  -3   4     4104.06     4242.07     68.10 o 
   3  -3   4      149.02      164.62     12.97 o 
   4  -3   4     2835.23     2989.94     60.28 o 
   5  -3   4      225.27      218.30     31.83 o 
   6  -3   4      813.25      805.10     65.32 o 
   7  -3   4      581.76      644.24     62.10 o 
   8  -3   4      172.89      155.71     38.90 o 
   9  -3   4      334.37      440.94     58.92 o 
  -8  -2   4       15.54       50.81     24.58 o 
  -7  -2   4       20.49       39.62     20.91 o 
  -6  -2   4       14.44       -3.94     15.18 o 
  -5  -2   4      175.13      167.26     29.64 o 
  -4  -2   4       61.01       44.86     17.68 o 
  -3  -2   4      397.34      372.26     34.07 o 
  -2  -2   4       24.41       15.13      9.76 o 
  -1  -2   4      359.58      299.96     29.28 o 
   0  -2   4      585.00      495.65     32.06 o 
   1  -2   4     1292.14     1201.49     33.93 o 
   2  -2   4     4726.66     4716.68     94.91 o 
   3  -2   4      285.44      306.25     17.68 o 
   4  -2   4     4057.30     4096.75     72.22 o 
   5  -2   4      407.85      392.81     23.13 o 
   6  -2   4     1328.46     1384.63     47.81 o 
   7  -2   4     1249.63     1176.64     80.27 o 
   8  -2   4      179.29      162.92     37.47 o 
   9  -2   4      673.66      687.08     69.98 o 
  -8  -1   4       70.13       50.90     40.74 o 
  -7  -1   4      167.55      235.37     33.73 o 
  -6  -1   4        0.36       -4.96      8.66 o 
  -5  -1   4      522.54      535.86     34.50 o 
  -4  -1   4       51.32       48.53     20.64 o 
  -3  -1   4     1024.67      926.47     52.87 o 
  -2  -1   4       19.94       14.19      9.63 o 
  -1  -1   4     2066.74     2064.83     70.74 o 
   0  -1   4      338.27      287.65     25.07 o 
   1  -1   4     2194.65     2320.87     45.32 o 
   2  -1   4     2235.33     2055.58     43.37 o 
   3  -1   4      424.41      488.58     22.08 o 
   4  -1   4     2826.44     2884.92     59.57 o 
   5  -1   4       31.80       26.25     11.24 o 
   6  -1   4     1191.51     1241.61     45.26 o 
   7  -1   4      542.07      512.56     31.89 o 
   8  -1   4      147.46      131.80     32.32 o 
   9  -1   4      509.76      565.76     61.38 o 
  10  -1   4        1.74       40.61     17.59 o 
  -8   0   4       36.12       17.46     22.92 o 
  -7   0   4       66.95       83.41     19.67 o 
  -6   0   4       19.19       24.90     19.88 o 
  -5   0   4      741.98      741.60     40.26 o 
  -4   0   4      416.69      396.29     26.67 o 
  -3   0   4     2128.31     2033.92     46.62 o 
  -2   0   4     2206.66     2184.54     44.68 o 
  -1   0   4     1083.13     1070.04     37.92 o 
   0   0   4     7436.44     7467.25    133.28 o 
   1   0   4       98.51      111.76     13.23 o 
   2   0   4     8797.17     8980.05    133.57 o 
   3   0   4      358.48      348.33     18.56 o 
   4   0   4     3958.71     4107.50     71.06 o 
   5   0   4      460.75      451.53     25.03 o 
   6   0   4      706.34      691.44     33.48 o 
   7   0   4      332.55      335.50     29.21 o 
   8   0   4       92.35       76.30     17.24 o 
   9   0   4      199.75      234.55     37.52 o 
  10   0   4        0.46      -13.43     15.36 o 
  -8   1   4       49.79       32.50     23.64 o 
  -7   1   4       53.44       59.11     24.58 o 
  -6   1   4       35.81       39.37     15.28 o 
  -5   1   4      667.32      611.70     30.33 o 
  -4   1   4       36.46       50.36     13.68 o 
  -3   1   4     2614.00     2610.43     53.33 o 
  -2   1   4     1247.83     1159.13     32.19 o 
  -1   1   4     2660.08     2555.33     43.93 o 
   0   1   4     6867.93     6628.52     95.43 o 
   1   1   4        5.80        5.35      2.05 o 
   2   1   4    12538.77    12664.86     96.66 o 
   3   1   4     2036.06     2112.55     42.78 o 
   4   1   4     5837.01     6079.15     86.16 o 
   5   1   4     2031.85     1839.18     54.42 o 
   6   1   4      700.66      746.88     34.79 o 
   7   1   4      821.91      842.93     74.79 o 
   8   1   4        0.31        3.92     10.63 o 
   9   1   4      239.68      245.53     26.36 o 
  10   1   4       34.28       48.15     15.96 o 
  -7   2   4      100.19       76.56     28.88 o 
  -6   2   4        7.38       19.26     11.22 o 
  -5   2   4      477.44      544.59     29.33 o 
  -4   2   4       67.90       53.79     10.33 o 
  -3   2   4     1413.00     1484.04     46.84 o 
  -2   2   4      888.26      890.00     28.35 o 
  -1   2   4     1315.48     1188.02     29.52 o 
   0   2   4     5954.00     6093.86     62.63 o 
   1   2   4      112.42       67.67     11.13 o 
   2   2   4    11527.59    11736.09    130.37 o 
   3   2   4     1021.27     1066.71     24.12 o 
   4   2   4     5628.98     5471.12     83.47 o 
   5   2   4     2970.92     2950.71     62.97 o 
   6   2   4      522.06      483.22     27.35 o 
   7   2   4     2121.12     2240.32     66.75 o 
   8   2   4       36.03       26.74     17.73 o 
   9   2   4      481.35      512.35     36.68 o 
  10   2   4       84.96       89.05     21.38 o 
  -7   3   4      165.99      209.84     36.13 o 
  -6   3   4       12.10       33.35     20.06 o 
  -5   3   4      313.25      325.23     23.11 o 
  -4   3   4      208.74      228.93     17.89 o 
  -3   3   4      291.48      266.43     18.15 o 
  -2   3   4     1176.64     1156.64     33.17 o 
  -1   3   4      190.82      173.53     11.70 o 
   0   3   4     3226.90     3255.01     45.23 o 
   1   3   4       14.15        4.12      4.45 o 
   2   3   4     5028.03     5032.93     81.87 o 
   3   3   4      602.88      594.86     17.04 o 
   4   3   4     3001.31     2960.29     46.20 o 
   5   3   4     1568.06     1466.20     33.40 o 
   6   3   4      514.95      548.28     29.64 o 
   7   3   4     1064.68     1111.49     46.57 o 
   8   3   4        5.96       14.43      9.52 o 
   9   3   4      487.80      495.06     78.06 o 
  10   3   4       45.46       55.45     15.58 o 
  -7   4   4      222.20      298.48     48.93 o 
  -6   4   4        1.95       20.59     18.89 o 
  -5   4   4      478.61      508.42     37.91 o 
  -4   4   4      226.69      263.44     26.32 o 
  -3   4   4      199.28      192.97     25.05 o 
  -2   4   4     1415.41     1500.56     39.35 o 
  -1   4   4      335.18      338.80     17.05 o 
   0   4   4     4112.08     4278.14     56.30 o 
   1   4   4     3101.03     3426.42     76.76 o 
   2   4   4     2634.00     2668.62     60.76 o 
   3   4   4     3129.48     3296.13     70.20 o 
   4   4   4       94.36       85.61     11.11 o 
   5   4   4     1817.62     1810.09     52.58 o 
   6   4   4        3.17        8.47      6.38 o 
   7   4   4     1360.81     1439.76     53.38 o 
   8   4   4        0.46        6.99      7.88 o 
   9   4   4      580.72      594.76     39.95 o 
  10   4   4        0.13       10.37     12.17 o 
  -6   5   4        0.75      -13.48     16.34 o 
  -5   5   4      535.97      614.43     55.38 o 
  -4   5   4      169.36      217.51     34.88 o 
  -3   5   4      515.68      571.08     36.58 o 
  -2   5   4     1623.59     1644.50     41.89 o 
  -1   5   4        2.05        5.91      4.10 o 
   0   5   4     3225.66     3153.99     59.53 o 
   1   5   4      767.72      759.44     23.55 o 
   2   5   4     1302.18     1226.50     26.10 o 
   3   5   4     2209.61     2186.87     58.10 o 
   4   5   4       32.63       21.77      7.19 o 
   5   5   4     2458.83     2484.23    105.88 o 
   6   5   4      191.93      193.05     29.68 o 
   7   5   4      982.14     1067.63     76.60 o 
   8   5   4      155.33      136.32     19.79 o 
   9   5   4      149.78      203.37     23.73 o 
  10   5   4        5.91       13.49     11.56 o 
  -5   6   4      161.10      184.11     27.19 o 
  -4   6   4      309.12      331.12     41.75 o 
  -3   6   4      141.30      152.11     22.57 o 
  -2   6   4      946.82      935.12     44.76 o 
  -1   6   4       12.44       11.69      7.20 o 
   0   6   4     2641.70     2711.41     49.22 o 
   1   6   4      902.41      910.36     26.25 o 
   2   6   4     3878.79     4062.62     56.82 o 
   3   6   4     2614.61     2674.02     67.21 o 
   4   6   4      714.15      773.19     36.16 o 
   5   6   4     2399.95     2440.20     66.35 o 
   6   6   4      117.05      101.72     24.67 o 
   7   6   4     1096.72     1178.03     73.69 o 
   8   6   4      103.09       86.14     27.40 o 
   9   6   4      339.95      365.14     47.46 o 
  10   6   4        7.37      -11.77     20.50 o 
  -4   7   4      282.46      380.23     57.39 o 
  -3   7   4        0.03       -3.00     13.61 o 
  -2   7   4      587.36      697.47     68.99 o 
  -1   7   4       85.66       60.13     26.59 o 
   0   7   4      907.11      930.63     75.12 o 
   1   7   4      480.13      470.85     27.34 o 
   2   7   4      420.58      453.30     27.42 o 
   3   7   4      863.98      893.91     39.72 o 
   4   7   4       76.55       63.01     17.03 o 
   5   7   4      984.41      986.46     44.13 o 
   6   7   4       39.02       33.08     16.03 o 
   7   7   4     1025.75      955.97     67.83 o 
   8   7   4       14.25       18.80     18.94 o 
   9   7   4      449.73      464.35     52.29 o 
  10   7   4       95.41       -8.91     20.64 o 
  -4   8   4      399.03      453.38     60.35 o 
  -3   8   4        1.20        2.19     17.01 o 
  -2   8   4      550.37      598.66     66.57 o 
  -1   8   4      395.07      450.52     57.35 o 
   0   8   4      184.06      181.68     36.35 o 
   1   8   4     1046.79     1214.65     88.55 o 
   2   8   4       53.24       44.24     11.14 o 
   3   8   4      543.53      643.33     35.58 o 
   4   8   4       62.78       77.10     14.68 o 
   5   8   4      153.62      215.55     23.08 o 
   6   8   4        5.98       -3.58     11.95 o 
   7   8   4       83.70       36.67     21.22 o 
   8   8   4       95.42       65.59     21.94 o 
   9   8   4       57.93       85.60     25.43 o 
  10   8   4       57.58       58.92     24.62 o 
  -3   9   4        2.26        9.13     19.39 o 
  -2   9   4      479.99      518.39     65.05 o 
  -1   9   4      153.08      187.68     39.67 o 
   0   9   4      553.83      461.71     60.13 o 
   1   9   4      468.26      485.26     60.35 o 
   2   9   4      228.72      169.99     44.32 o 
   3   9   4      637.71      606.68     63.44 o 
   4   9   4        6.44        8.03      8.55 o 
   5   9   4      238.22      266.76     26.40 o 
   6   9   4       53.66       65.36     19.92 o 
   7   9   4       12.86       35.01     17.50 o 
   8   9   4        1.61        5.33     15.31 o 
   9   9   4       11.72       28.83     20.10 o 
  -2  10   4      199.96      245.29     44.77 o 
  -1  10   4       58.84       58.60     26.37 o 
   0  10   4      249.93      256.31     47.41 o 
   1  10   4      607.90      542.83     67.60 o 
   2  10   4       90.94       94.20     34.29 o 
   3  10   4      900.73      916.66     82.33 o 
   4  10   4        1.55       12.80     16.97 o 
   5  10   4      411.00      460.25     34.93 o 
   6  10   4       48.71       71.59     23.15 o 
   7  10   4      161.52      163.90     29.59 o 
   8  10   4      230.50      236.70     37.11 o 
   9  10   4       37.39       31.88     22.79 o 
   0  11   4       98.78      146.22     43.96 o 
   1  11   4       27.18       14.06     20.10 o 
   2  11   4      113.54       10.12     20.19 o 
   3  11   4       14.41       11.24     19.79 o 
   4  11   4       59.60       68.32     28.61 o 
   5  11   4      182.57      178.18     45.98 o 
   7  11   4      252.16      273.45     39.08 o 
   8  11   4       61.12       71.63     24.80 o 
   2  12   4        1.68       -7.16     26.32 o 
   4  12   4        0.07        3.27     20.19 o 
   5  12   4      311.45      337.43     52.92 o 
  -3 -11   5       58.52       12.80     25.43 o 
  -2 -11   5        0.86       -0.63     21.31 o 
  -1 -11   5      160.29       -2.78     22.61 o 
   0 -11   5       72.20        9.36     22.83 o 
  -4 -10   5       17.00       16.43     28.07 o 
  -3 -10   5      147.71       -1.03     17.46 o 
  -2 -10   5        3.77        6.04     16.74 o 
   0 -10   5       13.55       -0.40     13.34 o 
   1 -10   5      170.66       -0.54     17.42 o 
   2 -10   5      131.44       12.09     22.61 o 
  -6  -9   5        0.34        4.52     20.55 o 
  -5  -9   5      305.81      301.84     48.26 o 
  -4  -9   5       58.99       56.37     26.91 o 
  -3  -9   5       41.65       65.68     27.67 o 
  -2  -9   5      113.69      180.74     42.44 o 
  -1  -9   5        4.64       12.22     13.65 o 
   0  -9   5       67.51       75.12     25.70 o 
   1  -9   5      162.91      211.67     44.90 o 
   2  -9   5       85.28        8.33     16.56 o 
   3  -9   5      117.88        5.19     16.74 o 
   4  -9   5      113.25       -4.57     19.12 o 
  -7  -8   5      175.30        6.00     29.23 o 
  -6  -8   5        5.20       -8.01     18.53 o 
  -5  -8   5      411.91      452.76     50.81 o 
  -4  -8   5      102.74       96.39     27.98 o 
  -3  -8   5      508.29      516.73     50.37 o 
  -2  -8   5      267.08      283.44     42.17 o 
  -1  -8   5      437.90      445.59     51.75 o 
   0  -8   5      638.79      551.21     55.60 o 
   1  -8   5       70.83       77.18     26.24 o 
   2  -8   5      663.69      585.99     58.83 o 
   3  -8   5        1.76       -7.57     11.01 o 
   5  -8   5        3.83        0.81     20.46 o 
  -7  -7   5       61.83       21.09     30.17 o 
  -6  -7   5        5.97        6.63     19.30 o 
  -5  -7   5      346.51      340.70     45.26 o 
  -4  -7   5       14.12       18.53     17.28 o 
  -3  -7   5      767.64      961.75     66.17 o 
  -2  -7   5      341.37      293.95     26.65 o 
  -1  -7   5      403.71      323.76     25.38 o 
   0  -7   5     1865.89     1691.05     90.79 o 
   1  -7   5       73.59       94.73     25.43 o 
   2  -7   5     1845.41     1836.32     97.37 o 
   3  -7   5        0.08        2.82     12.04 o 
   4  -7   5      790.65      808.41     69.75 o 
   5  -7   5      127.79       71.54     28.61 o 
   6  -7   5      156.27       24.04     22.61 o 
  -7  -6   5       38.61       -7.61     23.46 o 
  -6  -6   5       44.43       52.47     23.68 o 
  -5  -6   5      120.07      198.96     41.19 o 
  -4  -6   5        2.14      -11.51     12.04 o 
  -3  -6   5      287.02      379.69     42.13 o 
  -2  -6   5       34.12       54.40     17.64 o 
  -1  -6   5      849.95      934.15     40.65 o 
   0  -6   5      380.08      352.96     24.05 o 
   1  -6   5      757.72      741.61     56.19 o 
   2  -6   5     1776.33     1797.11     91.02 o 
   3  -6   5        1.39        9.58     11.06 o 
   4  -6   5     1703.32     1655.10     95.09 o 
   5  -6   5      399.49      378.98     48.58 o 
   6  -6   5      350.03      342.80     47.23 o 
   7  -6   5      335.50      306.58     47.72 o 
  -8  -5   5        7.54      -14.68     20.86 o 
  -6  -5   5       21.70       27.26     19.25 o 
  -5  -5   5      394.38      350.10     44.10 o 
  -4  -5   5       19.85       31.70     17.95 o 
  -3  -5   5      303.54      373.69     40.74 o 
  -2  -5   5       69.65       67.92     18.53 o 
  -1  -5   5      458.55      485.52     28.62 o 
   0  -5   5      983.65      972.83     54.80 o 
   1  -5   5      227.84      243.60     18.77 o 
   2  -5   5     1571.49     1497.46     54.77 o 
   3  -5   5        2.81       -7.39      7.39 o 
   4  -5   5      807.60      922.84     66.66 o 
   5  -5   5      126.13       94.11     27.89 o 
   6  -5   5      264.52      234.41     38.90 o 
   7  -5   5      310.43      460.86     57.75 o 
   8  -5   5       22.96        1.97     16.43 o 
  -8  -4   5       34.56       58.02     22.03 o 
  -7  -4   5      203.31      220.04     37.92 o 
  -6  -4   5       22.14       -6.76     16.79 o 
  -5  -4   5      368.60      350.46     43.02 o 
  -4  -4   5      235.87      256.67     35.10 o 
  -3  -4   5      579.42      590.96     48.93 o 
  -2  -4   5     3124.16     3150.77    104.72 o 
  -1  -4   5      237.92      208.31     25.97 o 
   0  -4   5     3875.62     3865.69     83.88 o 
   1  -4   5        2.34        1.57      4.29 o 
   2  -4   5     1584.33     1618.53     45.37 o 
   3  -4   5      298.72      281.73     26.71 o 
   4  -4   5      920.82      990.53     65.50 o 
   5  -4   5      629.10      638.95     56.50 o 
   6  -4   5      497.03      495.69     53.46 o 
   7  -4   5      339.14      440.04     53.81 o 
   8  -4   5       90.21       75.30     25.74 o 
  -8  -3   5       47.81       75.30     25.61 o 
  -7  -3   5      313.53      327.18     45.13 o 
  -6  -3   5       32.57       31.56     19.43 o 
  -5  -3   5     1163.12     1192.53     75.35 o 
  -4  -3   5      233.72      235.85     33.76 o 
  -3  -3   5     1236.95     1145.66     66.57 o 
  -2  -3   5     2094.74     1976.50     81.30 o 
  -1  -3   5      235.10      211.45     25.29 o 
   0  -3   5     5204.03     4862.34     82.76 o 
   1  -3   5      301.80      285.98     19.00 o 
   2  -3   5     4980.27     4978.22     81.10 o 
   3  -3   5     2724.87     2653.09     58.05 o 
   4  -3   5     1008.70     1064.50     38.11 o 
   5  -3   5     2777.26     2852.87    113.04 o 
   6  -3   5       33.42       15.22     14.01 o 
   7  -3   5      894.48      933.99     75.12 o 
   8  -3   5        2.24       -2.37     13.74 o 
   9  -3   5      113.25      153.20     35.28 o 
  -8  -2   5        0.01        8.01     18.98 o 
  -7  -2   5      135.43      117.83     34.52 o 
  -6  -2   5        7.19        0.94     16.21 o 
  -5  -2   5      158.55      168.83     35.68 o 
  -4  -2   5      117.21      104.90     26.01 o 
  -3  -2   5      351.00      348.71     36.26 o 
  -2  -2   5     2229.01     2313.97     87.57 o 
  -1  -2   5      897.11      871.62     49.78 o 
   0  -2   5     8658.71     8584.16    159.07 o 
   1  -2   5       18.82       17.45      6.18 o 
   2  -2   5     5909.50     5695.78     85.12 o 
   3  -2   5     2814.50     2762.43     58.56 o 
   4  -2   5     1381.08     1316.81     42.10 o 
   5  -2   5     3858.71     4047.00     80.39 o 
   6  -2   5      138.77      113.34     16.31 o 
   7  -2   5     1615.20     1661.59     96.03 o 
   8  -2   5        0.08       18.67     16.16 o 
   9  -2   5      248.39      274.80     43.70 o 
  -8  -1   5        9.34        2.87     21.36 o 
  -7  -1   5      210.39      214.49     39.31 o 
  -6  -1   5       59.37       63.66     25.12 o 
  -5  -1   5      547.02      568.17     53.05 o 
  -4  -1   5      281.72      287.42     37.65 o 
  -3  -1   5      606.59      617.02     46.87 o 
  -2  -1   5     1308.86     1359.21     66.21 o 
  -1  -1   5        0.12        0.22      7.03 o 
   0  -1   5     1929.68     1736.67     66.93 o 
   1  -1   5      830.61      791.19     28.34 o 
   2  -1   5     1561.89     1493.08     39.82 o 
   3  -1   5     1504.97     1487.75     41.36 o 
   4  -1   5      627.31      621.14     29.21 o 
   5  -1   5     2175.94     2185.45     57.56 o 
   6  -1   5        5.58        8.05      7.55 o 
   7  -1   5     1340.98     1433.98     54.33 o 
   8  -1   5       72.71       79.56     24.85 o 
   9  -1   5      324.59      357.13     48.31 o 
  -7   0   5      402.16      430.84     36.78 o 
  -6   0   5      355.22      393.37     33.22 o 
  -5   0   5      802.68      825.35     68.90 o 
  -4   0   5     1906.73     2019.13     64.32 o 
  -3   0   5       86.75       76.78     20.10 o 
  -2   0   5     5222.76     5252.22    133.23 o 
  -1   0   5      330.62      288.45     29.32 o 
   0   0   5     7253.27     7498.85    148.05 o 
   1   0   5      383.38      299.99     16.24 o 
   2   0   5     3873.98     4227.85     65.61 o 
   3   0   5      622.96      555.86     49.29 o 
   4   0   5      299.29      293.50     18.85 o 
   5   0   5      444.83      427.58     24.72 o 
   6   0   5        0.78        6.24      5.51 o 
   7   0   5      194.16      214.52     21.35 o 
   8   0   5       10.23        6.55      9.42 o 
   9   0   5       67.30       79.65     27.40 o 
  10   0   5       29.43       38.46     22.65 o 
  -7   1   5      181.37      212.95     30.73 o 
  -6   1   5      240.60      257.45     28.14 o 
  -5   1   5      353.96      377.24     25.49 o 
  -4   1   5     1259.41     1248.01     44.34 o 
  -3   1   5       80.95       68.13     13.24 o 
  -2   1   5     4391.45     4375.17     69.89 o 
  -1   1   5      996.24     1059.42     42.25 o 
   0   1   5     7460.36     7600.59    115.07 o 
   1   1   5     7470.96     7682.05     74.73 o 
   2   1   5     2639.03     2716.77     40.87 o 
   3   1   5     7021.31     7138.61     87.10 o 
   4   1   5        2.18        6.06      4.12 o 
   5   1   5     1983.74     1926.07     67.15 o 
   6   1   5      385.33      330.31     23.31 o 
   7   1   5      382.39      396.61     28.60 o 
   8   1   5      196.19      198.87     22.49 o 
   9   1   5       69.74       56.25     16.07 o 
  10   1   5       47.44       70.17     17.94 o 
  -7   2   5      130.39      123.92     32.41 o 
  -6   2   5       81.35       98.03     20.98 o 
  -5   2   5      267.10      255.47     22.00 o 
  -4   2   5      541.88      600.32     29.88 o 
  -3   2   5       92.03       99.75     12.15 o 
  -2   2   5     2716.74     2740.66     70.00 o 
  -1   2   5      198.27      201.11     13.37 o 
   0   2   5     4863.42     5015.93     98.56 o 
   1   2   5     1685.78     1658.39     49.45 o 
   2   2   5     2064.34     2058.36     53.95 o 
   3   2   5     2424.91     2377.06     38.92 o 
   4   2   5       21.31       32.69      6.74 o 
   5   2   5     1861.38     1848.33     49.93 o 
   6   2   5      375.04      405.30     37.61 o 
   7   2   5      435.38      441.29     29.58 o 
   8   2   5      370.59      359.92     29.62 o 
   9   2   5       47.08       53.10     25.14 o 
  10   2   5      168.36      245.48     26.97 o 
  -6   3   5      217.49      197.88     41.55 o 
  -5   3   5        5.46       19.60     10.26 o 
  -4   3   5      930.60      911.79     37.64 o 
  -3   3   5      119.51      115.99     14.17 o 
  -2   3   5     1670.49     1770.28     44.41 o 
  -1   3   5      652.36      663.36     24.17 o 
   0   3   5     1584.15     1644.68     33.22 o 
   1   3   5     1692.80     1649.21     50.67 o 
   2   3   5      789.12      767.24     43.99 o 
   3   3   5     2820.95     2850.15     65.69 o 
   4   3   5       88.40       64.50      7.16 o 
   5   3   5     2292.02     2368.75     47.52 o 
   6   3   5       36.65       26.50     10.66 o 
   7   3   5     1047.42     1103.53     45.88 o 
   8   3   5      204.96      242.60     24.82 o 
   9   3   5      206.69      239.37     27.91 o 
  10   3   5      201.75      217.51     26.61 o 
  -6   4   5      121.72      200.03     43.61 o 
  -5   4   5        2.17        8.44     11.46 o 
  -4   4   5      465.74      541.58     62.05 o 
  -3   4   5      466.68      457.36     24.86 o 
  -2   4   5      807.35      872.64     38.31 o 
  -1   4   5     1559.41     1657.06     40.19 o 
   0   4   5      200.53      192.31     17.30 o 
   1   4   5     1538.89     1453.82     48.05 o 
   2   4   5      119.70       98.87     13.87 o 
   3   4   5     1170.31     1107.36     41.44 o 
   4   4   5      149.56      148.00     15.29 o 
   5   4   5      776.47      793.51     43.53 o 
   6   4   5        0.34        3.68      5.24 o 
   7   4   5      290.48      309.40     24.69 o 
   8   4   5        1.64       -0.93      7.90 o 
   9   4   5       43.72       85.18     17.64 o 
  10   4   5       41.06       49.92     35.41 o 
  -5   5   5       13.26       36.31     22.52 o 
  -4   5   5      615.85      623.91     65.99 o 
  -3   5   5      108.31      167.41     21.40 o 
  -2   5   5     1207.09     1255.12     45.85 o 
  -1   5   5      941.05     1033.25     32.33 o 
   0   5   5      516.99      547.43     40.99 o 
   1   5   5     2266.29     2205.56    104.11 o 
   2   5   5       20.38       24.07      7.23 o 
   3   5   5     2217.01     2126.98     61.07 o 
   4   5   5      350.74      324.87     23.77 o 
   5   5   5      858.68      900.01     38.91 o 
   6   5   5       61.13       66.98     21.00 o 
   7   5   5      184.62      221.16     20.57 o 
   8   5   5        5.67       -3.61      8.21 o 
   9   5   5       31.07       23.59     12.47 o 
  10   5   5        2.77        7.91     12.78 o 
  -4   6   5      268.01      252.86     44.46 o 
  -3   6   5      137.35      102.93     34.61 o 
  -2   6   5      614.26      650.15     66.80 o 
  -1   6   5      691.75      704.76     35.64 o 
   0   6   5      657.98      623.95     52.47 o 
   1   6   5     1368.42     1371.82     49.18 o 
   2   6   5       29.91       38.54     10.29 o 
   3   6   5     1641.36     1713.57     56.72 o 
   4   6   5      102.35      129.34     16.52 o 
   5   6   5     1475.17     1520.77     87.19 o 
   6   6   5       59.01       41.55     16.52 o 
   7   6   5      468.78      397.33     43.20 o 
   8   6   5       27.75       47.10     21.67 o 
   9   6   5        1.55        2.73     16.97 o 
  10   6   5       28.58       -4.84     22.97 o 
  -4   7   5      128.76      183.11     36.49 o 
  -3   7   5      105.46      121.33     39.85 o 
  -2   7   5      117.73       96.79     33.31 o 
  -1   7   5      253.95      320.24     47.68 o 
   0   7   5       68.08       62.95     26.59 o 
   1   7   5      428.43      434.25     27.82 o 
   2   7   5       81.16       76.66     15.06 o 
   3   7   5      951.95      971.10     43.99 o 
   4   7   5       15.19       15.06      8.58 o 
   5   7   5     1268.74     1313.16     64.63 o 
   6   7   5      135.00       83.50     24.89 o 
   7   7   5      575.95      616.48     55.20 o 
   8   7   5      289.14      325.43     43.16 o 
   9   7   5       81.79       49.34     23.10 o 
  10   7   5      186.66      -12.18     23.19 o 
  -3   8   5      123.30      157.59     42.40 o 
  -2   8   5       42.17       55.96     26.24 o 
  -1   8   5      243.91      308.69     50.81 o 
   0   8   5       21.60       -3.49     15.31 o 
   1   8   5      111.27      142.91     39.58 o 
   2   8   5        1.29        9.86      7.41 o 
   3   8   5       23.26       45.35     11.82 o 
   4   8   5       44.06       46.20     12.38 o 
   5   8   5       51.81       65.83     14.87 o 
   6   8   5       56.20       54.94     15.13 o 
   7   8   5      174.44      182.03     33.31 o 
   8   8   5      104.57      107.09     28.92 o 
   9   8   5       89.94       57.93     24.09 o 
  10   8   5      246.21      273.45     43.43 o 
  -2   9   5      174.15      141.61     43.34 o 
  -1   9   5      279.95      256.35     47.86 o 
   0   9   5       53.68       52.34     25.70 o 
   1   9   5      374.14      388.74     55.74 o 
   2   9   5        2.87        5.28     16.70 o 
   3   9   5      145.06      244.35     42.98 o 
   4   9   5        7.54       16.99     11.27 o 
   5   9   5       39.50       41.58     13.13 o 
   6   9   5       36.74       61.88     15.26 o 
   7   9   5       29.60       33.31     18.18 o 
   8   9   5      187.96      214.85     35.73 o 
   9   9   5        4.90       -3.98     15.62 o 
  -1  10   5      198.14      189.56     48.58 o 
   0  10   5       37.08       56.41     26.06 o 
   2  10   5        2.83        5.51     16.43 o 
   3  10   5      354.10      379.87     54.71 o 
   4  10   5      155.54      194.39     39.58 o 
   5  10   5      274.89      294.31     29.53 o 
   6  10   5      535.86      547.58     40.18 o 
   7  10   5       52.21       80.54     26.19 o 
   8  10   5      284.65      321.09     43.38 o 
   0  11   5       54.94       90.48     32.37 o 
   1  11   5       78.50      -17.55     21.85 o 
   2  11   5        3.80       -4.66     19.39 o 
   4  11   5       58.03       85.78     30.94 o 
   5  11   5      253.04      404.41     56.28 o 
   7  11   5       38.71       73.78     21.44 o 
   3  12   5      164.59       35.73     29.01 o 
   4  12   5        0.32       51.26     24.40 o 
   5  12   5      234.54      274.13     48.22 o 
  -4 -10   6        2.37       -3.22     27.04 o 
  -3 -10   6      127.59       -2.69     22.38 o 
  -2 -10   6       72.23        7.75     23.37 o 
   1 -10   6       61.50       22.79     23.59 o 
  -5  -9   6       79.04       79.51     26.15 o 
  -4  -9   6       88.46      209.75     44.77 o 
  -3  -9   6      157.62       11.73     20.28 o 
  -2  -9   6      162.21       -1.30     16.30 o 
   1  -9   6       31.96      -10.61     16.03 o 
   3  -9   6       35.34       -0.09     19.16 o 
  -6  -8   6       61.92      105.21     38.82 o 
  -5  -8   6      312.81      386.86     52.96 o 
  -4  -8   6      458.33      495.29     57.62 o 
  -3  -8   6      121.60      140.69     29.23 o 
  -2  -8   6     1297.70     1405.73     93.75 o 
  -1  -8   6       16.77       15.89     14.46 o 
   0  -8   6     1220.15     1172.88     82.11 o 
   1  -8   6       58.35       77.36     25.21 o 
   2  -8   6      572.08      557.43     57.66 o 
   3  -8   6       57.03       67.87     25.34 o 
   4  -8   6      137.01      161.17     38.64 o 
   5  -8   6      136.44      152.53     38.01 o 
  -6  -7   6       12.64       34.79     27.71 o 
  -5  -7   6      406.64      472.05     55.92 o 
  -4  -7   6      481.05      535.13     56.54 o 
  -3  -7   6      337.85      354.71     44.59 o 
  -2  -7   6     1585.44     1800.72     66.93 o 
  -1  -7   6      131.90      135.94     22.34 o 
   0  -7   6     1843.66     1697.31     94.60 o 
   1  -7   6       78.98       58.96     22.52 o 
   2  -7   6      766.99      766.95     64.47 o 
   3  -7   6      818.88      778.28     65.01 o 
   4  -7   6       40.49       33.26     16.79 o 
   5  -7   6      526.27      466.86     54.57 o 
   6  -7   6        5.64       -0.09     17.77 o 
  -7  -6   6       64.44       48.35     32.64 o 
  -6  -6   6       44.32       49.78     25.47 o 
  -5  -6   6      119.28      109.37     32.64 o 
  -4  -6   6      267.38      290.06     44.05 o 
  -3  -6   6      253.90      271.44     38.90 o 
  -2  -6   6     1578.28     1699.73     85.64 o 
  -1  -6   6        1.08        7.29      7.54 o 
   0  -6   6     3682.28     3701.64     84.23 o 
   1  -6   6      862.82      725.14     57.75 o 
   2  -6   6     2210.05     2074.45    100.69 o 
   3  -6   6     1382.95     1416.70     83.23 o 
   4  -6   6      257.69      238.80     36.94 o 
   5  -6   6      918.36      894.05     73.83 o 
   6  -6   6       21.32       41.41     18.13 o 
   7  -6   6      442.06      529.63     63.57 o 
  -7  -5   6      142.39       20.59     27.22 o 
  -6  -5   6       14.76       -4.70     18.04 o 
  -5  -5   6      175.13      216.01     38.23 o 
  -4  -5   6      302.45      347.15     46.34 o 
  -3  -5   6       95.39      107.45     29.15 o 
  -2  -5   6      854.68      914.24     63.17 o 
  -1  -5   6        0.59        3.99      6.88 o 
   0  -5   6      401.90      445.90     27.83 o 
   1  -5   6       70.07       74.92     13.89 o 
   2  -5   6      106.39      151.37     16.34 o 
   3  -5   6      606.61      598.44     51.40 o 
   4  -5   6       32.34       52.56     22.65 o 
   5  -5   6      999.47     1003.47     74.86 o 
   6  -5   6       27.48       34.65     15.40 o 
   7  -5   6      349.72      364.65     49.29 o 
  -7  -4   6      211.76      258.14     43.25 o 
  -6  -4   6      712.29      734.63     68.68 o 
  -5  -4   6      166.43      190.85     42.13 o 
  -4  -4   6     2835.66     2906.90    122.62 o 
  -3  -4   6        0.21        2.46     13.92 o 
  -2  -4   6     3147.43     3127.89    114.03 o 
  -1  -4   6      335.94      302.91     33.58 o 
   0  -4   6     2263.44     2279.13     61.29 o 
   1  -4   6     1381.53     1296.62     44.78 o 
   2  -4   6     1473.18     1473.54     46.79 o 
   3  -4   6     1296.59     1339.46     63.06 o 
   4  -4   6      384.35      442.06     44.55 o 
   5  -4   6      169.58      231.19     34.43 o 
   6  -4   6       32.59        7.30     13.88 o 
   7  -4   6        5.59        3.00     15.54 o 
   8  -4   6        1.31       -9.67     14.51 o 
  -7  -3   6       99.48      176.71     42.22 o 
  -6  -3   6      198.78      213.33     43.61 o 
  -5  -3   6       16.42       21.49     20.33 o 
  -4  -3   6     1111.90     1154.17     76.42 o 
  -3  -3   6       97.84       95.99     28.92 o 
  -2  -3   6     3269.20     3270.70    115.37 o 
  -1  -3   6     1948.96     1860.86     81.12 o 
   0  -3   6     2157.26     2068.99     56.53 o 
   1  -3   6     6045.75     6019.21     97.94 o 
   2  -3   6        2.05        9.52      8.84 o 
   3  -3   6     4539.08     4699.84     85.03 o 
   4  -3   6      140.98      106.62     14.75 o 
   5  -3   6     1272.28     1390.77     79.29 o 
   6  -3   6        6.17       27.85     15.67 o 
   7  -3   6      149.57      168.83     38.64 o 
   8  -3   6        1.81       24.49     16.48 o 
   9  -3   6        5.64        2.15     19.70 o 
  -7  -2   6       63.21       82.69     28.25 o 
  -6  -2   6      202.68      193.76     35.50 o 
  -5  -2   6      136.42      185.39     33.26 o 
  -4  -2   6     1649.88     1718.27     91.20 o 
  -3  -2   6       15.54       20.28     16.21 o 
  -2  -2   6     3162.90     3042.24    109.60 o 
  -1  -2   6      893.04      803.17     53.01 o 
   0  -2   6     1383.77     1178.12     60.44 o 
   1  -2   6     4054.80     4104.14     76.52 o 
   2  -2   6      452.77      427.91     23.65 o 
   3  -2   6     4617.46     4493.34     80.97 o 
   4  -2   6       44.90       28.30      8.63 o 
   5  -2   6     1610.33     1762.80     87.08 o 
   6  -2   6      120.62      217.87     20.89 o 
   7  -2   6       71.66       71.41     24.18 o 
   8  -2   6      198.69      250.76     38.90 o 
   9  -2   6        4.44      -13.34     13.34 o 
  -7  -1   6       88.52       67.78     27.40 o 
  -6  -1   6      305.30      411.03     50.55 o 
  -5  -1   6        4.82      -11.73     14.10 o 
  -4  -1   6      588.92      745.37     61.56 o 
  -3  -1   6      545.92      507.42     48.44 o 
  -2  -1   6      452.57      470.98     42.35 o 
  -1  -1   6      946.41      944.69     57.22 o 
   0  -1   6      511.62      513.38     40.29 o 
   1  -1   6     1377.91     1280.72     39.42 o 
   2  -1   6       93.59       77.65     10.56 o 
   3  -1   6     2396.66     2354.48     76.60 o 
   4  -1   6      150.07      155.43     15.02 o 
   5  -1   6     1473.03     1499.72     64.40 o 
   6  -1   6      205.94      221.74     20.60 o 
   7  -1   6      405.62      428.81     31.27 o 
   8  -1   6      157.46      184.50     40.74 o 
   9  -1   6       49.95       72.66     26.41 o 
  -7   0   6       76.67      109.28     31.12 o 
  -6   0   6      614.26      707.68     62.27 o 
  -5   0   6       13.67       16.65     17.77 o 
  -4   0   6     1352.70     1418.40     82.82 o 
  -3   0   6      220.92      233.12     35.10 o 
  -2   0   6     1802.20     1836.77     83.99 o 
  -1   0   6      608.60      530.61     42.98 o 
   0   0   6      315.67      301.84     31.52 o 
   1   0   6      951.70      829.21     29.23 o 
   2   0   6      219.28      206.94     14.78 o 
   3   0   6      225.84      200.20     16.61 o 
   4   0   6       55.10       52.59     10.33 o 
   5   0   6       57.33       68.54     11.74 o 
   6   0   6        9.19       20.53      8.32 o 
   7   0   6       71.08      120.97     19.46 o 
   8   0   6      111.28      156.23     23.22 o 
   9   0   6       32.61       73.78     25.38 o 
  10   0   6      154.29      152.53     38.95 o 
  -7   1   6       24.34       20.07     17.18 o 
  -6   1   6      433.79      416.73     36.29 o 
  -5   1   6        8.51       24.06     21.33 o 
  -4   1   6     1336.89     1316.65     55.16 o 
  -3   1   6      971.09      957.91     49.28 o 
  -2   1   6     1525.39     1464.62     67.11 o 
  -1   1   6     3646.57     3756.58    123.21 o 
   0   1   6      185.23      228.76     43.25 o 
   1   1   6     2175.38     2099.82     38.99 o 
   2   1   6      151.83      104.90      9.68 o 
   3   1   6      462.98      434.88     20.27 o 
   4   1   6      490.65      464.05     44.17 o 
   5   1   6      212.68      256.85     19.06 o 
   6   1   6      269.63      271.14     39.42 o 
   7   1   6       80.84       82.80     16.62 o 
   8   1   6       47.70       61.46     22.45 o 
   9   1   6       45.06       50.18     14.76 o 
  10   1   6       15.32       48.98     18.69 o 
  -6   2   6      215.81      261.27     30.92 o 
  -5   2   6       63.18       46.64     13.89 o 
  -4   2   6      665.16      688.21     34.04 o 
  -3   2   6      405.58      416.68     24.82 o 
  -2   2   6      823.42      858.14     39.87 o 
  -1   2   6      710.99      708.67     54.75 o 
   0   2   6      370.06      391.07     27.50 o 
   1   2   6     1690.49     1718.68     30.75 o 
   2   2   6       50.74       33.99      9.40 o 
   3   2   6     2670.78     2757.61     42.30 o 
   4   2   6      889.61      868.48     29.60 o 
   5   2   6      836.48      832.80     33.34 o 
   6   2   6      733.21      705.07     34.22 o 
   7   2   6      113.40      122.75     16.81 o 
   8   2   6      374.79      434.35     31.80 o 
   9   2   6       19.92        6.62     10.18 o 
  10   2   6      117.48      133.59     39.73 o 
  -5   3   6       81.11       76.45     28.94 o 
  -4   3   6      146.06      161.01     18.40 o 
  -3   3   6      162.97      170.06     17.34 o 
  -2   3   6       97.52      103.70     13.14 o 
  -1   3   6      517.15      532.20     23.02 o 
   0   3   6       28.32       10.93      7.00 o 
   1   3   6     1237.34     1260.37     49.43 o 
   2   3   6        0.55       -0.90      5.05 o 
   3   3   6     1133.71     1158.78     44.87 o 
   4   3   6       44.01       53.68      9.48 o 
   5   3   6      852.87      904.42     28.24 o 
   6   3   6      347.41      376.04     29.66 o 
   7   3   6      338.21      363.97     27.14 o 
   8   3   6      608.31      712.55     41.93 o 
   9   3   6       22.90       18.14     12.10 o 
  10   3   6      314.84      345.48     35.99 o 
  -5   4   6      192.22      218.03     43.20 o 
  -4   4   6      273.40      264.50     45.49 o 
  -3   4   6      519.68      444.37     34.24 o 
  -2   4   6       78.80       87.02     17.36 o 
  -1   4   6      518.15      505.33     33.00 o 
   0   4   6       35.63       29.33     10.38 o 
   1   4   6      389.48      382.37     26.86 o 
   2   4   6        4.82        3.52      7.14 o 
   3   4   6      601.38      609.90     45.04 o 
   4   4   6       69.63       61.19     12.57 o 
   5   4   6      622.36      652.91     34.54 o 
   6   4   6        9.90       10.84      6.87 o 
   7   4   6      154.60      143.73     16.65 o 
   8   4   6      344.22      371.69     28.90 o 
   9   4   6        4.19       -1.92     10.12 o 
  10   4   6      398.25      420.57     48.93 o 
  -4   5   6      153.53      132.97     39.62 o 
  -3   5   6      344.56      374.54     53.19 o 
  -2   5   6        8.66       27.91     10.21 o 
  -1   5   6      710.47      749.84     40.37 o 
   0   5   6       69.98       49.62     13.21 o 
   1   5   6     1073.58     1133.89     47.30 o 
   2   5   6       98.80      101.64     15.91 o 
   3   5   6      762.41      852.32     40.58 o 
   4   5   6        2.36        8.20      6.78 o 
   5   5   6      112.35      122.79     17.73 o 
   6   5   6        3.13       -5.64     10.34 o 
   7   5   6        2.98       -1.25     11.91 o 
   8   5   6       44.63       84.21     27.31 o 
   9   5   6       34.66       26.15     19.43 o 
  10   5   6      109.77       -3.58     23.41 o 
  -4   6   6      156.68      142.73     40.70 o 
  -3   6   6      205.95      214.31     40.56 o 
  -2   6   6      290.88      358.11     51.40 o 
  -1   6   6      584.91      590.63     36.48 o 
   0   6   6      107.53      104.22     18.42 o 
   1   6   6     1435.76     1452.84    124.21 o 
   2   6   6        3.55        6.14      7.50 o 
   3   6   6     1842.32     1941.72     64.28 o 
   4   6   6       75.27       95.83     29.93 o 
   5   6   6      591.68      624.18     36.10 o 
   6   6   6      159.06      174.11     34.79 o 
   7   6   6        0.29       -1.48     11.15 o 
   8   6   6      216.47      229.27     38.46 o 
   9   6   6       58.55       30.49     18.00 o 
  10   6   6      118.28      -22.65     22.65 o 
  -4   7   6        8.32       31.16     24.27 o 
  -3   7   6       95.66      105.57     33.80 o 
  -2   7   6        1.38       18.40     16.21 o 
  -1   7   6      260.59      254.70     46.87 o 
   0   7   6        1.62        8.15     16.16 o 
   1   7   6      727.09      756.34     59.39 o 
   2   7   6       61.31       46.48     11.52 o 
   3   7   6     1178.13     1276.48     54.09 o 
   4   7   6      438.34      467.96     33.26 o 
   5   7   6      687.97      710.21     40.99 o 
   6   7   6      858.76      855.32     79.44 o 
   7   7   6       42.16       30.35     17.42 o 
   8   7   6      744.27      772.23     67.07 o 
   9   7   6       76.89       76.33     28.25 o 
  -3   8   6       47.23       78.53     31.34 o 
  -2   8   6       23.65       48.93     21.80 o 
  -1   8   6       19.23       23.59     19.52 o 
   0   8   6        7.51       24.00     18.31 o 
   1   8   6       16.43       39.17     24.80 o 
   2   8   6       12.75       20.89     10.07 o 
   3   8   6      120.75      138.36     20.57 o 
   4   8   6      139.64      140.60     22.79 o 
   5   8   6      216.08      192.34     43.67 o 
   6   8   6      536.84      566.03     38.23 o 
   7   8   6       17.60       39.67     18.18 o 
   8   8   6      710.82      879.68     71.45 o 
   9   8   6       55.88       86.09     27.76 o 
  10   8   6      270.76      330.94     49.11 o 
  -2   9   6       10.35      -16.07     19.47 o 
  -1   9   6      208.11      234.15     46.16 o 
   0   9   6        8.48        9.22     17.24 o 
   1   9   6      203.73      171.29     45.08 o 
   2   9   6      116.04      140.89     40.29 o 
   3   9   6      105.10      113.36     36.85 o 
   4   9   6      388.69      508.77     36.60 o 
   5   9   6       18.33       36.55     11.63 o 
   6   9   6      456.51      469.34     36.14 o 
   7   9   6        0.03       -3.89     14.37 o 
   8   9   6      196.43      328.39     42.76 o 
   9   9   6        8.64        6.72     17.95 o 
   0  10   6       14.50       12.04     19.30 o 
   3  10   6      143.00      155.40     43.11 o 
   4  10   6      770.74      707.00     75.17 o 
   5  10   6        4.87        2.79     11.25 o 
   6  10   6      510.58      571.36     41.05 o 
   7  10   6       32.52       19.39     18.18 o 
   8  10   6      213.80      208.63     37.16 o 
   1  11   6      183.60        7.39     25.65 o 
   2  11   6       95.95      -19.56     19.56 o 
   3  11   6      130.35      -14.95     19.16 o 
   4  11   6      315.21      318.36     54.08 o 
   5  11   6        1.95        2.33     19.92 o 
   7  11   6      109.81      127.19     31.88 o 
  -2 -10   7      466.43      666.49     72.93 o 
  -1 -10   7       14.36       15.98     15.13 o 
   0 -10   7      533.49      518.30     61.25 o 
  -4  -9   7      245.21      386.19     56.77 o 
  -3  -9   7       20.44       12.94     18.00 o 
  -2  -9   7      283.13      264.41     44.19 o 
  -1  -9   7       25.18       46.56     21.67 o 
   0  -9   7      276.13      354.71     47.95 o 
   1  -9   7      154.80      198.11     35.64 o 
   2  -9   7      218.73      256.04     42.53 o 
   3  -9   7      243.98      242.92     39.49 o 
  -5  -8   7        3.51        3.85     24.53 o 
  -4  -8   7      934.44     1176.55     87.93 o 
  -3  -8   7       68.78       93.79     42.26 o 
  -2  -8   7      791.49      798.87     72.62 o 
  -1  -8   7      178.47      188.44     43.16 o 
   0  -8   7      254.56      201.51     36.22 o 
   1  -8   7      284.02      344.01     46.29 o 
   2  -8   7        6.96       -4.12     12.13 o 
   3  -8   7      256.37      321.04     44.77 o 
   4  -8   7        1.09       -6.27     13.65 o 
  -5  -7   7       39.04       38.77     27.40 o 
  -4  -7   7      992.75      990.35     79.56 o 
  -3  -7   7       30.26       21.18     21.67 o 
  -2  -7   7     1094.94     1041.16     54.18 o 
  -1  -7   7      885.16      912.82     47.96 o 
   0  -7   7      220.50      204.96     34.79 o 
   1  -7   7     1633.58     1530.90     91.91 o 
   2  -7   7       35.26       43.16     20.33 o 
   3  -7   7      642.61      629.73     60.04 o 
   4  -7   7      136.58      110.49     31.97 o 
   5  -7   7      136.17      127.46     32.14 o 
  -6  -6   7      245.53        9.58     31.61 o 
  -5  -6   7        1.54        5.28     22.34 o 
  -4  -6   7      913.19     1074.97     81.97 o 
  -3  -6   7      166.80      222.73     40.70 o 
  -2  -6   7     1264.91     1500.06     85.78 o 
  -1  -6   7      800.02      795.57     44.03 o 
   0  -6   7      477.41      504.75     33.72 o 
   1  -6   7     1025.13      918.77     67.02 o 
   2  -6   7        0.05       10.66     11.10 o 
   3  -6   7     1034.87      950.87     70.33 o 
   4  -6   7      246.51      244.94     37.20 o 
   5  -6   7      477.40      566.38     58.60 o 
   6  -6   7      222.20      114.07     31.16 o 
  -5  -5   7        7.21      -16.03     19.47 o 
  -4  -5   7      283.57      293.15     45.44 o 
  -3  -5   7       87.31       70.33     27.31 o 
  -2  -5   7       45.69       44.77     23.15 o 
  -1  -5   7      391.69      490.10     33.57 o 
   0  -5   7        8.21       16.86      9.27 o 
   1  -5   7     1322.33     1368.28     50.91 o 
   2  -5   7        2.23       -0.37      6.55 o 
   3  -5   7     1168.63     1118.44     72.80 o 
   4  -5   7      137.42      188.44     31.61 o 
   5  -5   7      306.04      357.13     45.31 o 
   6  -5   7      285.77      301.48     42.84 o 
   7  -5   7      101.50      136.86     37.56 o 
  -6  -4   7      732.65      784.86     72.53 o 
  -5  -4   7       62.55       59.19     29.59 o 
  -4  -4   7      816.39      860.30     72.26 o 
  -3  -4   7      439.94      546.82     55.87 o 
  -2  -4   7      543.41      505.00     50.86 o 
  -1  -4   7      961.49     1090.14     68.81 o 
   0  -4   7      116.47      134.36     16.65 o 
   1  -4   7      199.53      208.76     19.83 o 
   2  -4   7        1.19        0.38      5.86 o 
   3  -4   7       83.63       36.28      9.58 o 
   4  -4   7        1.75       13.70     10.30 o 
   5  -4   7       20.46        1.93      9.94 o 
   6  -4   7       11.19       17.42     15.04 o 
   7  -4   7        4.15       -0.54     12.94 o 
   8  -4   7       61.70       69.30     26.41 o 
  -7  -3   7       11.27       25.38     22.97 o 
  -6  -3   7      576.73      595.30     61.92 o 
  -5  -3   7      200.70      208.67     38.14 o 
  -4  -3   7     1164.65     1159.76     81.70 o 
  -3  -3   7     1568.57     1617.49     91.78 o 
  -2  -3   7      290.29      266.51     37.52 o 
  -1  -3   7     3609.43     3685.45    125.49 o 
   0  -3   7       33.59       30.00      9.66 o 
   1  -3   7     3217.38     3284.95    106.66 o 
   2  -3   7        0.37        4.90      5.81 o 
   3  -3   7     1252.29     1371.34     68.97 o 
   4  -3   7       31.30       14.61     11.93 o 
   5  -3   7       80.63       99.93     25.83 o 
   6  -3   7        1.58        8.33     11.19 o 
   7  -3   7        0.95       10.30     11.95 o 
   8  -3   7       17.07       34.43     21.27 o 
  -7  -2   7        1.72       -6.49     21.94 o 
  -6  -2   7      260.77      316.61     46.56 o 
  -5  -2   7      132.06      182.62     39.67 o 
  -4  -2   7      168.31      153.29     36.62 o 
  -3  -2   7      693.22      648.49     58.83 o 
  -2  -2   7       40.74       39.85     21.44 o 
  -1  -2   7     1877.27     1976.41     91.55 o 
   0  -2   7       54.72       30.58     15.22 o 
   1  -2   7     2390.15     2256.97     79.56 o 
   2  -2   7       69.54       72.25     13.10 o 
   3  -2   7      562.42      536.00     28.95 o 
   4  -2   7      747.07      788.08     36.07 o 
   5  -2   7        2.14        4.08      6.31 o 
   6  -2   7      588.45      694.55     40.47 o 
   7  -2   7        5.70        5.24     12.13 o 
   8  -2   7      230.88      265.04     40.79 o 
   9  -2   7        2.13      -14.95     15.54 o 
  -6  -1   7      120.95      238.76     41.55 o 
  -5  -1   7       92.75      153.69     37.96 o 
  -4  -1   7      150.97      168.16     36.71 o 
  -3  -1   7      102.33      109.33     30.00 o 
  -2  -1   7      176.36      161.31     28.97 o 
  -1  -1   7      423.73      383.72     42.53 o 
   0  -1   7        0.73        9.72     11.28 o 
   1  -1   7     1045.77     1070.15     80.83 o 
   2  -1   7       40.46       56.49     10.88 o 
   3  -1   7     1151.78     1174.17     40.76 o 
   4  -1   7        4.24       18.97      7.75 o 
   5  -1   7      675.74      692.96     34.73 o 
   6  -1   7      213.12      261.61     24.18 o 
   7  -1   7       65.63      114.64     19.59 o 
   8  -1   7      460.93      550.58     55.51 o 
   9  -1   7       20.00       32.86     18.89 o 
  -6   0   7      236.04      275.74     45.67 o 
  -5   0   7      163.22      144.16     34.29 o 
  -4   0   7      171.88      171.11     37.07 o 
  -3   0   7      540.58      655.12     58.51 o 
  -2   0   7       52.74       60.13     23.41 o 
  -1   0   7      381.18      371.63     40.34 o 
   0   0   7      153.27      102.75     23.55 o 
   1   0   7       41.74       45.61      9.37 o 
   2   0   7       13.64        6.08      6.96 o 
   3   0   7      104.38      117.36     13.26 o 
   4   0   7       51.58       85.02     12.20 o 
   5   0   7      220.66      265.52     21.24 o 
   6   0   7      558.29      598.64     34.06 o 
   7   0   7      100.71       89.82     28.52 o 
   8   0   7      461.33      563.64     38.08 o 
   9   0   7        1.78       -3.09     12.89 o 
  10   0   7      168.26      299.24     42.62 o 
  -6   1   7      244.88      307.21     47.41 o 
  -5   1   7      230.82      232.58     39.58 o 
  -4   1   7      177.85      216.24     36.98 o 
  -3   1   7      363.20      436.06     47.86 o 
  -2   1   7       23.15       20.76     13.07 o 
  -1   1   7      170.31      232.31     25.66 o 
   0   1   7       72.27       62.01     18.67 o 
   1   1   7      362.59      369.34     19.35 o 
   2   1   7      815.53      819.43     28.47 o 
   3   1   7      496.37      526.15     23.72 o 
   4   1   7      538.68      551.98     42.73 o 
   5   1   7      207.19      218.76     18.85 o 
   6   1   7       81.84      100.29     16.37 o 
   7   1   7       84.31       72.42     15.64 o 
   8   1   7       85.36       82.32     17.64 o 
   9   1   7        0.04       13.12     11.07 o 
  10   1   7       79.25      138.70     34.07 o 
  -6   2   7      115.39       85.20     30.58 o 
  -5   2   7      106.47      136.73     34.79 o 
  -4   2   7      186.49      213.78     26.69 o 
  -3   2   7      277.13      343.47     32.43 o 
  -2   2   7      125.95       99.70     20.82 o 
  -1   2   7     1435.65     1426.50     59.32 o 
   0   2   7       47.34       28.61     11.64 o 
   1   2   7     2023.11     2050.39     38.02 o 
   2   2   7      386.48      400.86     28.82 o 
   3   2   7      677.06      731.97     21.56 o 
   4   2   7      564.64      550.59     62.54 o 
   5   2   7      155.85      167.75     15.13 o 
   6   2   7      841.49      883.38     40.47 o 
   7   2   7        6.36        1.33      7.02 o 
   8   2   7      336.94      360.87     29.23 o 
   9   2   7       20.05       48.77     13.11 o 
  10   2   7       17.35       30.74     13.06 o 
  -4   3   7        5.14       17.14     13.47 o 
  -3   3   7      215.00      254.94     27.74 o 
  -2   3   7        8.65        3.42     11.64 o 
  -1   3   7      442.32      542.12     37.74 o 
   0   3   7       24.15       13.83      9.20 o 
   1   3   7      984.84     1018.47     46.91 o 
   2   3   7      241.43      211.29     21.18 o 
   3   3   7     2220.16     2227.56     68.17 o 
   4   3   7     1863.43     1953.10     64.18 o 
   5   3   7     1083.57     1147.18     69.71 o 
   6   3   7     2440.34     2614.15    109.42 o 
   7   3   7       18.09       19.09      8.30 o 
   8   3   7      924.55      962.75     47.40 o 
   9   3   7       87.42      122.49     33.26 o 
  10   3   7      134.77      126.79     31.34 o 
  -4   4   7       20.71       63.26     26.55 o 
  -3   4   7       48.92       54.76     16.45 o 
  -2   4   7        0.35        0.08     10.93 o 
  -1   4   7      111.00      138.15     23.67 o 
   0   4   7       12.40       17.31     10.77 o 
   1   4   7      476.63      508.46     33.77 o 
   2   4   7        0.97        3.54      6.20 o 
   3   4   7      157.46      162.44     19.66 o 
   4   4   7      274.20      271.14     24.53 o 
   5   4   7       59.42       84.72     14.02 o 
   6   4   7     1073.65     1099.95     72.62 o 
   7   4   7      196.49      164.39     37.43 o 
   8   4   7     1019.20     1101.02     78.66 o 
   9   4   7      317.96      331.21     47.81 o 
  -4   5   7       11.71       -7.97     21.62 o 
  -3   5   7      443.96      564.95     66.84 o 
  -2   5   7        1.57       14.36     13.63 o 
  -1   5   7     1128.27     1162.61     54.80 o 
   0   5   7       14.00       24.24     11.72 o 
   1   5   7      840.03      836.48     44.16 o 
   2   5   7       20.60       29.98     11.75 o 
   3   5   7      117.68      105.22     18.72 o 
   4   5   7       67.29       89.07     32.84 o 
   5   5   7        0.41        3.48      6.80 o 
   6   5   7      360.39      367.66     28.61 o 
   7   5   7       65.84       46.47     21.76 o 
   8   5   7      318.44      340.74     46.43 o 
  10   5   7       53.03        2.91     26.91 o 
  -4   6   7       50.94       43.52     29.46 o 
  -3   6   7      263.68      210.55     43.87 o 
  -2   6   7        1.66        9.45     15.98 o 
  -1   6   7      650.12      700.07     43.05 o 
   0   6   7      155.71      132.34     22.47 o 
   1   6   7      803.36      791.62     43.53 o 
   2   6   7      443.20      441.89     32.23 o 
   3   6   7      126.17      105.28     19.53 o 
   4   6   7      872.43      846.69     45.38 o 
   5   6   7      333.39      282.40     27.20 o 
   6   6   7      813.25      852.99     44.54 o 
   7   6   7      807.73      946.75     71.68 o 
   8   6   7      215.95      234.86     38.19 o 
  10   6   7        4.78       -8.42     23.37 o 
  -3   7   7      161.74      250.35     49.20 o 
  -2   7   7        2.57       19.83     19.12 o 
  -1   7   7      497.58      574.08     67.65 o 
   0   7   7       49.87       61.83     26.68 o 
   1   7   7      890.42      939.63     48.17 o 
   2   7   7      562.31      578.37     38.30 o 
   3   7   7      340.54      348.92     37.56 o 
   4   7   7     1339.08     1434.25     67.94 o 
   5   7   7       25.95       10.21      9.70 o 
   6   7   7     1054.03      999.44     50.70 o 
   7   7   7      351.44      431.80     49.34 o 
   8   7   7      260.31      291.85     43.52 o 
   9   7   7      321.74      393.44     48.89 o 
  10   7   7        0.88      -18.31     23.06 o 
  -2   8   7       21.60       30.40     20.64 o 
  -1   8   7       26.99       31.29     20.82 o 
   0   8   7      276.98      234.95     47.68 o 
   1   8   7       31.17       41.50     20.68 o 
   2   8   7      746.67      781.14     44.94 o 
   3   8   7        0.64       18.94      9.82 o 
   4   8   7     1092.57     1183.22     57.19 o 
   5   8   7      110.82       87.33     19.85 o 
   6   8   7      913.16      930.79     50.51 o 
   7   8   7      408.07      329.24     44.37 o 
   8   8   7      279.39      316.52     43.61 o 
   9   8   7      459.38      545.88     59.77 o 
  -1   9   7       81.58      137.58     42.49 o 
   0   9   7      168.51      285.50     50.72 o 
   1   9   7       19.94      -15.94     15.94 o 
   2   9   7      322.14      310.34     52.07 o 
   3   9   7        1.11       32.91     19.21 o 
   4   9   7      276.57      313.97     31.03 o 
   5   9   7       28.97       48.42     14.32 o 
   6   9   7       81.55      101.37     20.81 o 
   7   9   7       77.98      107.13     29.01 o 
   8   9   7        2.75      -14.91     14.91 o 
   9   9   7      127.32      242.56     40.61 o 
   0  10   7      396.39      356.23     62.95 o 
   1  10   7       15.63       29.15     26.95 o 
   3  10   7       42.25      -17.33     17.42 o 
   4  10   7      632.72      584.02     70.24 o 
   5  10   7      247.68      301.42     63.19 o 
   6  10   7      163.72      142.62     24.72 o 
   7  10   7      248.65      306.40     42.35 o 
   8  10   7        0.08        8.10     15.13 o 
   2  11   7      229.56        9.98     27.89 o 
   3  11   7       40.66       16.74     25.43 o 
   4  11   7      235.96      244.58     49.11 o 
   5  11   7      236.52      237.19     47.23 o 
  -2  -9   8       42.61       47.86     25.74 o 
  -1  -9   8      230.10      284.47     44.64 o 
   0  -9   8        7.99        8.91     14.95 o 
   1  -9   8      230.25      257.16     41.68 o 
   2  -9   8       12.46       14.42     16.07 o 
  -4  -8   8      190.58      236.61     54.04 o 
  -3  -8   8      170.58      211.51     36.96 o 
  -2  -8   8       15.30       38.99     23.33 o 
  -1  -8   8      184.34      294.18     44.77 o 
   0  -8   8        9.11       10.03     13.97 o 
   1  -8   8       67.19       68.32     25.21 o 
   2  -8   8        0.61        4.88     13.12 o 
   3  -8   8       12.18       24.00     13.79 o 
  -5  -7   8      163.97      194.48     49.11 o 
  -4  -7   8      218.91      294.63     45.13 o 
  -3  -7   8      724.96      829.09     73.96 o 
  -2  -7   8        0.70        9.34     16.16 o 
  -1  -7   8      909.86      909.14     50.67 o 
   0  -7   8      162.64      141.25     35.77 o 
   1  -7   8      401.99      441.12     50.32 o 
   2  -7   8      263.37      274.98     41.05 o 
   3  -7   8      127.38      194.48     33.40 o 
   4  -7   8      127.79      170.26     37.70 o 
   5  -7   8       46.43       37.56     21.44 o 
  -5  -6   8       88.62      -10.74     27.04 o 
  -4  -6   8      125.70      115.01     38.23 o 
  -3  -6   8      298.32      364.38     49.69 o 
  -2  -6   8       19.56       16.62     12.84 o 
  -1  -6   8      620.29      642.88     41.12 o 
   0  -6   8       56.02       50.91     14.95 o 
   1  -6   8      806.95      766.86     63.84 o 
   2  -6   8      306.89      358.43     43.34 o 
   3  -6   8      309.52      313.34     42.04 o 
   4  -6   8      235.74      213.87     37.25 o 
   5  -6   8       19.27       40.25     19.25 o 
   6  -6   8       99.12       90.12     27.80 o 
  -5  -5   8       59.17        3.31     30.67 o 
  -4  -5   8        0.69        0.18     19.16 o 
  -3  -5   8      215.35      259.58     42.80 o 
  -2  -5   8        3.69       -5.60     15.98 o 
  -1  -5   8      424.83      469.57     34.86 o 
   0  -5   8       19.99       21.01     11.10 o 
   1  -5   8      272.56      330.65     27.84 o 
   2  -5   8      121.75      128.75     20.46 o 
   3  -5   8      208.72      204.51     32.68 o 
   4  -5   8      385.33      425.40     47.72 o 
   5  -5   8      220.18      257.92     38.14 o 
   6  -5   8      420.59      529.67     57.84 o 
   7  -5   8       19.20       10.88     18.49 o 
  -6  -4   8      161.57      205.09     46.47 o 
  -5  -4   8      174.48       10.57     24.94 o 
  -4  -4   8       59.20       98.36     35.95 o 
  -3  -4   8      243.16      256.44     42.26 o 
  -2  -4   8        4.94       16.34     20.15 o 
  -1  -4   8       10.84       28.25     18.04 o 
   0  -4   8       31.68       24.64     11.08 o 
   1  -4   8       10.35       -1.33     10.34 o 
   2  -4   8       46.42       10.36      8.63 o 
   3  -4   8       37.24       43.85     13.14 o 
   4  -4   8       22.60       34.11     15.85 o 
   5  -4   8       35.42       56.41     22.03 o 
   6  -4   8      175.95      225.91     36.58 o 
   7  -4   8        1.06        5.06     16.25 o 
  -6  -3   8      142.49      136.19     34.47 o 
  -5  -3   8      470.16      424.19     53.41 o 
  -4  -3   8       11.03        9.27     22.16 o 
  -3  -3   8     1035.34     1126.68     82.65 o 
  -2  -3   8        0.35        2.87     19.25 o 
  -1  -3   8     1197.46     1195.09     76.96 o 
   0  -3   8        4.23       -0.32      7.25 o 
   1  -3   8      356.34      373.04     27.25 o 
   2  -3   8       21.12       42.89     20.06 o 
   3  -3   8       14.42        9.21      7.44 o 
   4  -3   8      167.45      176.53     20.41 o 
   5  -3   8        7.56        4.88      8.69 o 
   6  -3   8      182.10      202.76     33.00 o 
   7  -3   8       15.38       33.31     16.39 o 
   8  -3   8      103.72      156.07     38.05 o 
  -6  -2   8       20.50       47.86     24.53 o 
  -5  -2   8      179.52      201.69     42.98 o 
  -4  -2   8       51.00       78.66     28.56 o 
  -3  -2   8      651.99      683.37     64.56 o 
  -2  -2   8       64.56       65.18     26.68 o 
  -1  -2   8      997.80     1050.88     72.48 o 
   0  -2   8       33.94       44.47     11.64 o 
   1  -2   8      374.04      359.19     25.84 o 
   2  -2   8      442.53      473.10     28.79 o 
   3  -2   8       93.62       85.19     15.23 o 
   4  -2   8      704.72      761.68     38.21 o 
   5  -2   8       19.20       17.15     21.44 o 
   6  -2   8      587.20      703.61     39.91 o 
   7  -2   8       52.50       76.38     24.18 o 
   8  -2   8      184.30      159.34     38.95 o 
  -6  -1   8       17.10       30.49     26.15 o 
  -5  -1   8       49.27       55.92     25.07 o 
  -4  -1   8        0.10       -9.58     20.46 o 
  -3  -1   8      211.37      275.92     40.52 o 
  -2  -1   8       47.71       34.03     18.85 o 
  -1  -1   8      540.33      564.99     53.86 o 
   0  -1   8       12.48       20.95     16.43 o 
   1  -1   8     1086.55     1078.13     42.05 o 
   2  -1   8      225.60      269.48     36.67 o 
   3  -1   8      578.78      583.41     30.92 o 
   4  -1   8     1875.57     2002.33     59.91 o 
   5  -1   8        2.85       10.96      8.85 o 
   6  -1   8     1888.51     2072.56     67.87 o 
   7  -1   8      198.61      222.87     44.23 o 
   8  -1   8      446.41      422.36     50.63 o 
   9  -1   8      203.07      256.67     37.52 o 
  -6   0   8       24.28       65.95     27.80 o 
  -5   0   8       82.74      161.66     37.92 o 
  -4   0   8        0.59       17.46     19.25 o 
  -3   0   8       42.39       69.66     25.65 o 
  -2   0   8       18.63       -1.57     15.00 o 
  -1   0   8       86.02      108.70     28.92 o 
   0   0   8        8.12       -0.09     12.45 o 
   1   0   8      276.05      274.42     19.91 o 
   2   0   8      352.16      345.78     22.11 o 
   3   0   8      273.95      305.22     20.95 o 
   4   0   8      844.47      905.13     41.75 o 
   5   0   8       98.64       91.79     21.40 o 
   6   0   8      617.08      663.17     37.24 o 
   7   0   8       37.53       26.76     11.23 o 
   8   0   8      324.30      422.80     33.38 o 
   9   0   8      389.91      486.51     55.29 o 
  -5   1   8       81.35      104.63     34.11 o 
  -4   1   8        0.23      -17.42     17.42 o 
  -3   1   8      294.60      326.86     45.08 o 
  -2   1   8      276.12      292.97     41.14 o 
  -1   1   8      783.50      853.36     64.16 o 
   0   1   8     1313.36     1491.06     83.27 o 
   1   1   8      590.04      555.95     49.96 o 
   2   1   8      885.66      902.69     61.74 o 
   3   1   8      191.40      179.25     19.59 o 
   4   1   8      591.42      634.68     47.34 o 
   5   1   8        0.58        4.04      5.53 o 
   6   1   8      691.78      756.91     37.90 o 
   7   1   8      187.08      201.74     46.85 o 
   8   1   8      233.07      293.41     28.17 o 
   9   1   8      280.60      336.41     68.70 o 
  -5   2   8      124.10      230.30     42.13 o 
  -4   2   8       12.88       -1.39     20.59 o 
  -3   2   8      501.72      571.46     43.28 o 
  -2   2   8       28.11       37.48     14.17 o 
  -1   2   8      560.26      582.34     41.56 o 
   0   2   8      172.22      206.79     34.20 o 
   1   2   8      328.27      329.37     29.50 o 
   2   2   8     1142.39     1196.49     57.73 o 
   3   2   8       23.68       16.48     14.64 o 
   4   2   8     1845.39     1814.88     88.33 o 
   5   2   8      211.81      222.77     34.11 o 
   6   2   8      263.15      230.34     36.40 o 
   7   2   8      453.71      536.57     53.46 o 
   8   2   8       23.19       16.70     17.46 o 
   9   2   8      316.00      392.81     48.75 o 
  10   2   8       26.60       17.95     21.00 o 
  -4   3   8       30.52       40.28     18.15 o 
  -3   3   8      306.29      372.11     36.89 o 
  -2   3   8      113.94      100.29     22.36 o 
  -1   3   8     1253.51     1429.21     64.98 o 
   0   3   8     1048.10     1097.65     55.20 o 
   1   3   8     1990.66     1889.47     70.38 o 
   2   3   8     3538.29     3507.91    218.61 o 
   3   3   8      343.93      286.35     27.33 o 
   4   3   8     2950.11     2976.42     84.96 o 
   5   3   8      122.68       81.57     25.74 o 
   6   3   8     1002.11     1002.53     71.81 o 
   7   3   8      493.25      419.49     48.53 o 
   8   3   8      118.01      184.99     40.96 o 
   9   3   8      397.46      475.72     55.11 o 
  10   3   8        6.65       11.42     24.98 o 
  -4   4   8        0.57       15.13     21.44 o 
  -3   4   8       78.97       87.30     22.66 o 
  -2   4   8       18.98       21.98     12.73 o 
  -1   4   8       54.26      111.51     21.65 o 
   0   4   8      167.67      169.56     23.21 o 
   1   4   8      225.85      203.21     24.49 o 
   2   4   8      694.08      686.05     42.10 o 
   3   4   8      869.51      833.24     45.46 o 
   4   4   8     2027.57     2051.08    161.60 o 
   5   4   8      925.61      825.00     44.79 o 
   6   4   8     1624.63     1718.40     95.49 o 
   7   4   8     1193.24     1232.02     83.14 o 
   8   4   8      167.75      169.59     39.31 o 
  10   4   8        4.66        0.18     25.83 o 
  -4   5   8        0.08        9.45     24.89 o 
  -3   5   8      430.13      487.86     65.01 o 
  -2   5   8       39.07       54.56     17.62 o 
  -1   5   8      199.00      197.53     26.76 o 
   0   5   8       78.15      109.16     22.03 o 
   1   5   8        8.51       12.57     11.33 o 
   2   5   8      250.72      265.60     26.89 o 
   3   5   8      125.25      130.65     22.74 o 
   4   5   8      359.67      347.84     30.70 o 
   5   5   8      627.10      572.79     38.17 o 
   6   5   8       33.21       36.06     12.02 o 
   7   5   8      578.21      544.27     56.14 o 
   8   5   8       18.70        7.88     16.88 o 
  10   5   8       30.20        1.12     25.25 o 
  -3   6   8      211.38      228.95     43.61 o 
  -2   6   8      168.95      223.00     45.17 o 
  -1   6   8      227.52      232.01     46.58 o 
   0   6   8      552.55      609.27     42.16 o 
   1   6   8       35.64       31.79     12.38 o 
   2   6   8     1112.11     1040.56     53.22 o 
   3   6   8     1360.71     1372.78     61.19 o 
   4   6   8      755.10      730.98     44.64 o 
   5   6   8     1353.38     1381.50     61.31 o 
   6   6   8      149.93      141.00     21.66 o 
   7   6   8      352.36      331.21     43.83 o 
   8   6   8        0.00       -1.07     16.56 o 
   9   6   8      117.27        1.16     21.89 o 
  10   6   8       19.75      -16.61     28.16 o 
  -2   7   8      125.28      154.05     43.02 o 
  -1   7   8       88.32       96.79     36.94 o 
   0   7   8      608.49      658.12     76.56 o 
   1   7   8       23.97       30.62     18.65 o 
   2   7   8      869.32      903.42     50.54 o 
   3   7   8      377.86      374.15     33.33 o 
   4   7   8      513.73      582.15     40.74 o 
   5   7   8      795.00      772.88     54.71 o 
   6   7   8       35.30       13.38     28.76 o 
   7   7   8      797.70      877.67     70.74 o 
   8   7   8       98.50       89.81     28.61 o 
   9   7   8      311.27      297.50     45.98 o 
  -1   8   8        0.02        8.19     19.74 o 
   0   8   8      316.19      369.66     58.47 o 
   1   8   8       19.03        8.55     15.31 o 
   2   8   8      385.22      385.34     33.57 o 
   3   8   8      200.60      244.25     27.79 o 
   4   8   8      331.24      278.23     39.89 o 
   5   8   8      535.14      641.58     43.40 o 
   6   8   8       52.22       47.67     13.89 o 
   7   8   8      443.25      529.49     57.89 o 
   8   8   8        9.58       14.33     17.28 o 
   9   8   8      195.44      222.60     39.31 o 
   0   9   8      276.07      301.88     53.72 o 
   1   9   8       65.79      -19.79     19.79 o 
   3   9   8      162.41      215.07     42.71 o 
   4   9   8       13.97       15.75     12.35 o 
   5   9   8      155.04      181.48     26.42 o 
   6   9   8       21.11       28.05     13.67 o 
   7   9   8      174.18      215.97     36.31 o 
   8   9   8       37.31       51.04     22.47 o 
   2  10   8       62.51       -3.13     21.98 o 
   4  10   8        5.95      -10.88     16.79 o 
   5  10   8      170.35      206.71     25.79 o 
   6  10   8       82.44       97.97     21.02 o 
   7  10   8       78.30      114.39     30.98 o 
  -2  -8   9       11.12       19.07     18.13 o 
  -1  -8   9       46.94       65.23     26.19 o 
   0  -8   9        7.16       -2.91     12.89 o 
   1  -8   9       21.88       58.16     21.80 o 
   2  -8   9        7.49        2.87     13.48 o 
  -3  -7   9      277.57      340.17     36.40 o 
  -2  -7   9       92.62      116.35     25.31 o 
  -1  -7   9      170.66      166.63     38.73 o 
   0  -7   9      114.65      188.53     41.01 o 
   1  -7   9       79.97      103.82     29.86 o 
   2  -7   9       41.27       77.09     26.77 o 
   3  -7   9       39.98       12.58     13.79 o 
   4  -7   9        6.95       16.43     14.73 o 
  -4  -6   9        0.04        0.04     30.53 o 
  -3  -6   9      347.45      465.38     56.32 o 
  -2  -6   9       44.49       62.74     19.79 o 
  -1  -6   9      534.88      589.50     41.97 o 
   0  -6   9      241.80      254.84     28.58 o 
   1  -6   9      325.77      348.98     44.10 o 
   2  -6   9      411.13      481.05     52.51 o 
   3  -6   9       44.77       62.36     22.21 o 
   4  -6   9      371.44      422.40     51.40 o 
   5  -6   9       11.96        2.55     13.30 o 
  -4  -5   9        1.62       10.21     30.13 o 
  -3  -5   9       78.23       59.95     32.06 o 
  -2  -5   9        2.95       16.30     22.12 o 
  -1  -5   9      138.14      185.94     31.36 o 
   0  -5   9       96.53      121.82     22.12 o 
   1  -5   9      296.40      329.74     29.52 o 
   2  -5   9      534.54      543.91     52.96 o 
   3  -5   9      182.57      210.06     31.97 o 
   4  -5   9      645.29      719.76     63.71 o 
   5  -5   9       12.99       29.10     17.42 o 
   6  -5   9      251.38      290.69     42.62 o 
  -5  -4   9       90.89        4.88     33.94 o 
  -4  -4   9       14.42        4.52     26.41 o 
  -3  -4   9       57.66       98.09     34.25 o 
  -2  -4   9       21.17        2.51     20.46 o 
  -1  -4   9       52.11      107.51     20.90 o 
   0  -4   9        5.19       15.45     10.98 o 
   1  -4   9       84.18      118.43     20.13 o 
   2  -4   9      261.36      275.57     35.37 o 
   3  -4   9       25.47       32.73     13.12 o 
   4  -4   9      614.28      654.31     56.63 o 
   5  -4   9       10.53        7.39     12.58 o 
   6  -4   9      554.92      773.00     68.54 o 
   7  -4   9      153.01      182.84     41.90 o 
  -5  -3   9      289.27      333.67     54.44 o 
  -4  -3   9        1.36       -7.79     21.04 o 
  -3  -3   9      343.52      429.30     58.07 o 
  -2  -3   9       13.90        7.30     21.04 o 
  -1  -3   9       60.34       62.81     25.92 o 
   0  -3   9      267.95      267.41     26.05 o 
   1  -3   9       11.76        5.15      7.40 o 
   2  -3   9      715.20      694.61     38.35 o 
   3  -3   9        0.02       -6.64      6.64 o 
   4  -3   9      656.23      653.16     37.93 o 
   5  -3   9        6.52       10.74     12.40 o 
   6  -3   9      238.69      244.49     35.91 o 
   7  -3   9      191.30      273.50     41.19 o 
   8  -3   9       45.92       39.04     24.35 o 
  -5  -2   9      260.46      284.33     46.25 o 
  -4  -2   9        6.54       17.19     23.10 o 
  -3  -2   9      434.23      530.43     61.29 o 
  -2  -2   9       58.25       80.18     30.17 o 
  -1  -2   9      280.19      312.14     45.80 o 
   0  -2   9      648.48      763.74     40.49 o 
   1  -2   9       40.13       37.66     11.63 o 
   2  -2   9     1619.87     1678.02     57.12 o 
   3  -2   9      185.09      197.53     27.04 o 
   4  -2   9     1182.65     1164.82     49.31 o 
   5  -2   9      790.03      818.72     42.54 o 
   6  -2   9      208.15      155.22     23.63 o 
   7  -2   9      488.28      542.92     55.60 o 
   8  -2   9        8.69       28.12     18.13 o 
  -5  -1   9      102.56      194.08     43.38 o 
  -4  -1   9       16.14       -3.40     20.86 o 
  -3  -1   9      305.18      374.90     51.57 o 
  -2  -1   9       68.21       72.21     25.97 o 
  -1  -1   9      511.98      561.91     57.66 o 
   0  -1   9      948.41     1013.33     47.72 o 
   1  -1   9      102.17       80.41     15.70 o 
   2  -1   9     2857.51     2873.90     72.45 o 
   3  -1   9       95.76      104.97     15.24 o 
   4  -1   9     1930.03     1949.90     82.82 o 
   5  -1   9      374.38      397.39     29.68 o 
   6  -1   9      302.58      285.18     26.36 o 
   7  -1   9      567.92      647.03     40.92 o 
   8  -1   9        0.09        0.13     15.09 o 
   9  -1   9      362.90      474.83     55.69 o 
  -5   0   9       46.09       54.57     30.44 o 
  -4   0   9       13.47       10.57     23.41 o 
  -3   0   9      115.43       82.15     29.86 o 
  -2   0   9      242.82      290.29     42.58 o 
  -1   0   9       84.12       79.74     26.64 o 
   0   0   9      893.16     1017.53     74.54 o 
   1   0   9        5.91        9.40     16.56 o 
   2   0   9     1147.31     1118.08     73.15 o 
   3   0   9      114.90       87.35     26.64 o 
   4   0   9     1024.79     1154.93     73.33 o 
   5   0   9     1148.87     1082.80     71.81 o 
   6   0   9      457.20      569.02     54.80 o 
   7   0   9     1661.88     1901.78     99.93 o 
   8   0   9       18.41       51.89     23.37 o 
  -4   1   9      186.40      202.18     46.92 o 
  -3   1   9      237.00      274.89     42.53 o 
  -2   1   9      508.64      548.70     57.71 o 
  -1   1   9       94.30       97.87     28.74 o 
   0   1   9      498.31      543.19     55.16 o 
   1   1   9        2.52       10.21     15.45 o 
   2   1   9      616.61      591.81     54.57 o 
   3   1   9      333.70      297.41     38.95 o 
   4   1   9      251.82      279.90     38.86 o 
   5   1   9      606.33      650.51     57.17 o 
   6   1   9        6.54        6.40     14.46 o 
   7   1   9      358.04      376.02     49.11 o 
   8   1   9       62.40       48.22     21.89 o 
   9   1   9      218.02      223.89     40.11 o 
  -4   2   9       93.38       86.99     31.07 o 
  -3   2   9      231.29      213.91     44.01 o 
  -2   2   9      508.22      643.79     62.95 o 
  -1   2   9      125.21       87.88     30.17 o 
   0   2   9     1876.62     1883.42     99.57 o 
   1   2   9       92.15      103.82     28.97 o 
   2   2   9     1347.90     1433.13     83.85 o 
   3   2   9      937.71      924.72     67.07 o 
   4   2   9       13.24       13.07     15.80 o 
   5   2   9     1191.76     1122.33     75.84 o 
   6   2   9       91.71       78.39     26.64 o 
   7   2   9      796.63      790.19     67.56 o 
   8   2   9       32.76       27.04     19.74 o 
   9   2   9      239.93      260.25     43.07 o 
  -4   3   9      140.85      194.17     40.87 o 
  -3   3   9      250.03      277.66     33.78 o 
  -2   3   9      734.01      868.71     71.81 o 
  -1   3   9       78.43       48.04     16.12 o 
   0   3   9     1328.11     1317.26     65.11 o 
   1   3   9      127.73      186.03     44.95 o 
   2   3   9      924.30      939.02     52.31 o 
   3   3   9      658.19      700.00     44.54 o 
   4   3   9      328.27      260.43     38.86 o 
   5   3   9      993.80     1030.56     74.05 o 
   6   3   9       17.62       24.27     17.19 o 
   7   3   9      533.11      614.15     60.89 o 
   8   3   9      329.32      345.80     47.72 o 
   9   3   9       55.20       67.02     24.80 o 
  -3   4   9        6.75       -2.03     22.09 o 
  -2   4   9      191.41      196.62     32.72 o 
  -1   4   9      305.74      306.49     55.65 o 
   0   4   9      653.22      623.46     44.82 o 
   1   4   9      621.32      618.50     44.00 o 
   2   4   9     1595.13     1555.38     67.56 o 
   3   4   9     1049.75     1059.61     81.01 o 
   4   4   9      633.56      555.88     39.49 o 
   5   4   9     1454.33     1466.78     63.98 o 
   6   4   9        0.02        5.33     15.71 o 
   7   4   9      998.02     1028.36     79.06 o 
   8   4   9       15.37       29.91     21.31 o 
  -3   5   9        0.04       -9.94     22.92 o 
  -2   5   9       53.74      104.97     24.90 o 
  -1   5   9      116.25      108.90     51.02 o 
   0   5   9      128.27      168.28     28.09 o 
   1   5   9      792.02      790.09     49.52 o 
   2   5   9       10.20       12.93     11.91 o 
   3   5   9     1080.53      961.72     53.54 o 
   4   5   9       88.22       71.18     18.53 o 
   5   5   9      407.30      433.79     35.23 o 
   6   5   9       80.07       93.06     20.25 o 
   7   5   9      234.52      216.91     44.81 o 
   8   5   9       71.02        7.03     16.52 o 
   9   5   9      189.42       -3.31     23.95 o 
  -2   6   9      231.75      288.54     50.86 o 
  -1   6   9      207.80      244.58     47.37 o 
   0   6   9      358.41      261.82     31.22 o 
   1   6   9      866.17      863.79     52.46 o 
   2   6   9      220.00      146.81     26.64 o 
   3   6   9      438.93      505.37     62.83 o 
   4   6   9       39.18       25.16     13.21 o 
   5   6   9      132.89      117.85     23.48 o 
   6   6   9       42.36       40.18     15.88 o 
   7   6   9       89.99       93.03     28.65 o 
   8   6   9       71.63       29.55     25.34 o 
   9   6   9       32.19       -4.03     25.92 o 
  -1   7   9      107.79       93.70     33.62 o 
   0   7   9      214.12      243.10     49.65 o 
   1   7   9      309.65      297.32     38.73 o 
   2   7   9      116.60      103.73     21.83 o 
   3   7   9      766.91      757.29     48.96 o 
   4   7   9       12.62       32.38     12.60 o 
   5   7   9      713.72      639.33     45.57 o 
   6   7   9      200.23      234.19     27.90 o 
   7   7   9      168.93      127.77     33.49 o 
   8   7   9       95.46      124.50     33.17 o 
   9   7   9       22.70       -6.76     19.65 o 
   0   8   9       79.37       43.87     28.70 o 
   1   8   9      197.03       14.91     20.82 o 
   2   8   9       40.12        8.04     12.55 o 
   3   8   9      288.83      382.40     35.70 o 
   4   8   9        0.17       11.55     11.84 o 
   5   8   9      182.97      227.36     28.19 o 
   6   8   9       19.68       -8.48     20.42 o 
   7   8   9      204.88      253.40     40.07 o 
   8   8   9       66.06       74.41     29.28 o 
   1   9   9       48.27       -2.87     21.44 o 
   2   9   9       10.60       16.30     24.80 o 
   3   9   9       30.67      -10.07     20.55 o 
   4   9   9       30.77       24.23     12.71 o 
   5   9   9      135.96      174.05     30.58 o 
   6   9   9       23.67       32.68     13.77 o 
   7   9   9      221.12      270.23     42.26 o 
   3  10   9      176.24        1.03     25.25 o 
   4  10   9       58.97       68.68     25.34 o 
   5  10   9      139.02      138.39     26.73 o 
   6  10   9       83.18      139.68     31.03 o 
  -1  -7  10      147.85      192.47     41.37 o 
   0  -7  10      171.57      201.51     34.34 o 
   1  -7  10       46.06       35.91     18.27 o 
   2  -7  10      170.36      186.38     41.64 o 
   3  -7  10        2.30        9.58     13.21 o 
  -2  -6  10      282.58      369.40     43.00 o 
  -1  -6  10       95.54      151.00     27.15 o 
   0  -6  10      555.99      671.37     45.27 o 
   1  -6  10       12.32        1.57     15.18 o 
   2  -6  10      444.34      388.60     47.46 o 
   3  -6  10      249.97      248.47     38.05 o 
   4  -6  10      159.48      146.40     33.85 o 
  -3  -5  10      159.02      -19.16     26.19 o 
  -2  -5  10      155.00      224.21     38.35 o 
  -1  -5  10      189.00      223.60     28.52 o 
   0  -5  10      623.39      666.14     63.08 o 
   1  -5  10       27.95       24.04     13.61 o 
   2  -5  10      804.54      856.94     68.54 o 
   3  -5  10      199.06      179.84     38.05 o 
   4  -5  10      354.77      388.42     46.20 o 
   5  -5  10      651.62      570.86     59.59 o 
  -4  -4  10       27.37       -1.52     34.07 o 
  -3  -4  10        6.06      -14.06     29.95 o 
  -2  -4  10      205.10       82.02     32.28 o 
  -1  -4  10        1.47        6.82     11.02 o 
   0  -4  10      646.96      675.64     43.36 o 
   1  -4  10       20.06       10.05     14.46 o 
   2  -4  10      788.37      732.83     42.59 o 
   3  -4  10      226.16      221.10     24.40 o 
   4  -4  10      394.44      459.38     48.13 o 
   5  -4  10      564.75      624.81     60.04 o 
   6  -4  10       37.63       67.20     25.56 o 
  -4  -3  10       38.20       -3.72     30.35 o 
  -3  -3  10       12.07      -11.64     24.85 o 
  -1  -3  10       31.41       33.45     13.15 o 
   0  -3  10      891.06      963.64     49.44 o 
   1  -3  10      109.19       92.28     19.03 o 
   2  -3  10      582.19      634.92     72.89 o 
   3  -3  10      296.70      308.30     27.14 o 
   4  -3  10      113.51      120.75     21.12 o 
   5  -3  10      477.84      447.92     46.83 o 
   6  -3  10       16.12       35.73     19.07 o 
   7  -3  10      282.62      373.16     47.64 o 
  -4  -2  10      157.84      150.34     43.52 o 
  -3  -2  10       13.29       -7.83     25.25 o 
  -1  -2  10      102.86      125.49     38.19 o 
   0  -2  10     1337.32     1427.81     58.38 o 
   1  -2  10      808.25      868.76     44.24 o 
   2  -2  10      575.35      568.35     35.63 o 
   3  -2  10     1274.64     1349.17     54.69 o 
   4  -2  10        6.48        0.90      8.54 o 
   5  -2  10      709.42      842.14     68.90 o 
   6  -2  10       56.50       66.69     17.57 o 
   7  -2  10      243.86      268.75     40.47 o 
  -4  -1  10      135.82      248.88     45.35 o 
  -3  -1  10       39.44       38.50     24.13 o 
  -2  -1  10      726.65      927.81     77.27 o 
  -1  -1  10       12.98       37.92     23.06 o 
   0  -1  10     1417.32     1553.69     97.55 o 
   1  -1  10      284.85      290.69     43.43 o 
   2  -1  10      736.44      727.38     62.90 o 
   3  -1  10      796.90      927.09     69.98 o 
   4  -1  10       18.23       -0.18     14.77 o 
   5  -1  10     1049.87     1112.57     75.62 o 
   6  -1  10      114.18      193.99     35.46 o 
   7  -1  10      370.25      346.79     46.02 o 
  -4   0  10      210.56      388.96     54.71 o 
  -3   0  10        3.85        9.27     20.82 o 
  -2   0  10      455.47      428.89     53.95 o 
  -1   0  10      130.69      149.35     38.28 o 
   0   0  10      506.53      524.79     59.77 o 
   1   0  10      685.26      751.42     66.71 o 
   2   0  10      328.85      337.56     45.13 o 
   3   0  10     1714.76     1549.93     91.29 o 
   4   0  10       45.74       43.87     22.38 o 
   5   0  10     1339.59     1297.25     82.73 o 
   6   0  10       17.79       28.97     19.65 o 
   7   0  10      383.55      432.48     51.84 o 
   8   0  10       76.74       93.03     29.95 o 
  -3   1  10        0.01      -18.94     21.89 o 
  -2   1  10      223.85      272.16     45.80 o 
  -1   1  10      136.96      167.44     40.83 o 
   0   1  10      123.16      155.62     38.73 o 
   1   1  10      531.17      578.25     58.11 o 
   2   1  10       20.42       28.74     19.39 o 
   3   1  10      502.92      525.64     55.25 o 
   4   1  10      209.56      162.42     36.71 o 
   5   1  10      378.20      340.12     45.40 o 
   6   1  10      103.83      102.93     30.49 o 
   7   1  10      349.63      383.27     49.60 o 
   8   1  10       65.46       48.62     25.79 o 
   9   1  10      125.85      108.03     33.98 o 
  -3   2  10        0.67       14.51     24.04 o 
  -2   2  10      488.07      576.59     62.86 o 
  -1   2  10      246.60      266.02     45.49 o 
   0   2  10       86.79       60.66     24.85 o 
   1   2  10      729.04      840.78     70.60 o 
   2   2  10      101.31      101.09     31.83 o 
   3   2  10      871.91      775.23     65.72 o 
   4   2  10      195.64      163.68     36.80 o 
   5   2  10      454.74      401.81     48.66 o 
   6   2  10      108.41       74.32     28.83 o 
   7   2  10       22.24       46.65     23.64 o 
   8   2  10       62.60       74.09     29.82 o 
   9   2  10        1.30       -6.94     20.06 o 
  -3   3  10       18.89       14.10     25.43 o 
  -2   3  10      300.20      254.34     45.71 o 
  -1   3  10      173.83      239.98     34.22 o 
   0   3  10      301.48      348.08     35.54 o 
   1   3  10      454.37      556.72     43.66 o 
   2   3  10       70.62       50.37     20.06 o 
   3   3  10      677.85      524.48     54.57 o 
   4   3  10      151.32      118.24     33.76 o 
   5   3  10      320.17      259.84     41.99 o 
   6   3  10      321.94      305.78     45.35 o 
   7   3  10       65.30       46.69     25.03 o 
   8   3  10       87.98       27.18     25.03 o 
   9   3  10       22.39       28.07     24.09 o 
  -2   4  10      174.89      216.31     58.65 o 
  -1   4  10      373.04      399.93     39.45 o 
   0   4  10      199.97      187.03     31.47 o 
   1   4  10      628.28      623.94     46.96 o 
   2   4  10        0.86       -3.31     10.62 o 
   3   4  10      689.82      692.40     47.48 o 
   4   4  10       63.62       64.83     18.48 o 
   5   4  10      605.64      682.74     62.77 o 
   6   4  10       20.31       32.73     19.21 o 
   7   4  10      269.10      287.11     46.20 o 
   8   4  10       83.94       -5.37     17.37 o 
   9   4  10        7.30      -17.86     21.04 o 
  -2   5  10       35.86       61.25     30.26 o 
  -1   5  10      361.88      377.99     52.60 o 
   0   5  10        1.49        1.90     11.48 o 
   1   5  10      174.17      168.87     30.12 o 
   2   5  10        0.07        6.06      9.80 o 
   3   5  10       28.42       35.93     14.01 o 
   4   5  10        0.83        3.42     20.44 o 
   5   5  10      102.61      134.61     25.63 o 
   6   5  10       35.70       60.53     25.12 o 
   7   5  10      149.74       27.98     23.55 o 
   8   5  10       66.63      -16.56     19.65 o 
   9   5  10       57.71        4.16     26.15 o 
  -1   6  10      270.66      321.89     57.62 o 
   0   6  10       34.14       21.35     21.89 o 
   1   6  10      213.78       60.80     76.74 o 
   2   6  10        6.09       -8.71     23.48 o 
   3   6  10      232.77      211.14     30.25 o 
   4   6  10      185.97      230.12     30.64 o 
   5   6  10      161.18      209.34     30.67 o 
   6   6  10       58.42       81.55     19.37 o 
   7   6  10       68.44       43.16     24.62 o 
   8   6  10        0.80       -2.69     19.52 o 
   9   6  10       18.86       -1.48     30.31 o 
   0   7  10       26.72       11.77     22.43 o 
   1   7  10      216.83       99.60     95.81 o 
   2   7  10       10.60       21.99     12.22 o 
   3   7  10      105.59      109.66     24.32 o 
   4   7  10       40.22       38.06     23.50 o 
   5   7  10       19.01       13.21     12.79 o 
   6   7  10       42.86       30.30     25.27 o 
   7   7  10       13.65       20.06     16.70 o 
   8   7  10       93.75      156.47     37.29 o 
   1   8  10      120.93       16.92     25.79 o 
   2   8  10        0.03       -0.18     21.27 o 
   3   8  10      245.21      348.17     46.83 o 
   4   8  10       15.78       24.84     19.12 o 
   5   8  10      503.67      498.89     41.99 o 
   6   8  10      119.28       97.58     22.42 o 
   7   8  10      189.46      161.17     39.67 o 
   3   9  10      146.03      -22.12     22.12 o 
   4   9  10       33.00       33.06     16.80 o 
   5   9  10      114.39      140.18     31.72 o 
   6   9  10       47.15       82.22     17.45 o 
   0  -6  11      327.83      293.75     32.00 o 
   1  -6  11      461.64      406.47     49.92 o 
   2  -6  11      138.14      123.56     32.23 o 
  -1  -5  11       78.15      102.62     22.95 o 
   0  -5  11      299.21      301.46     30.80 o 
   1  -5  11      683.79      771.95     47.76 o 
   2  -5  11       17.76       14.77     14.91 o 
   3  -5  11     1048.63      939.49     74.27 o 
   4  -5  11       68.14       93.79     26.46 o 
  -1  -4  11       68.77       71.22     42.53 o 
   0  -4  11      258.51      285.38     30.32 o 
   1  -4  11      224.64      234.88     28.02 o 
   2  -4  11       82.70       75.12     20.06 o 
   3  -4  11      348.81      353.49     31.36 o 
   4  -4  11        2.75        8.28     14.37 o 
   5  -4  11      241.30      218.66     44.46 o 
   0  -3  11      123.71      145.99     38.64 o 
   1  -3  11      507.73      468.70     55.47 o 
   2  -3  11        0.08       27.85     17.37 o 
   3  -3  11      513.09      675.53     62.68 o 
   4  -3  11       11.89       -0.54     16.92 o 
  -3  -2  11       89.55       -4.70     35.19 o 
   0  -2  11       33.28       33.22     26.15 o 
   1  -2  11      551.20      597.50     62.50 o 
   2  -2  11       96.02      115.10     32.37 o 
   3  -2  11      282.83      326.10     47.32 o 
   4  -2  11      176.20      184.32     39.89 o 
   5  -2  11       49.16       57.98     23.50 o 
  -3  -1  11      100.56      125.09     37.61 o 
  -2  -1  11      409.67      459.02     60.75 o 
   0  -1  11      110.07      109.10     34.70 o 
   1  -1  11      696.62      836.21     73.91 o 
   2  -1  11       18.83       15.00     20.24 o 
   3  -1  11      651.05      609.32     61.29 o 
   4  -1  11      143.45      204.24     41.95 o 
   5  -1  11      163.27      199.94     36.49 o 
   6  -1  11      111.79      134.35     34.74 o 
   7  -1  11        1.82       12.45     19.92 o 
  -3   0  11      119.27      139.95     36.89 o 
  -2   0  11       24.17      -10.21     23.91 o 
  -1   0  11      304.26      367.34     51.04 o 
   0   0  11        0.38       -8.77     18.22 o 
   1   0  11      542.77      536.39     59.05 o 
   2   0  11        7.87       10.25     16.97 o 
   3   0  11      463.86      430.33     53.59 o 
   4   0  11       30.27       65.72     27.62 o 
   5   0  11      237.62      307.43     45.31 o 
   6   0  11       89.79      105.66     30.22 o 
   7   0  11       84.60      111.79     32.68 o 
   8   0  11      112.92      181.63     39.44 o 
  -2   1  11        0.95        9.58     20.86 o 
  -1   1  11      224.50      227.16     51.49 o 
   0   1  11       59.38       20.01     21.40 o 
   1   1  11      256.77      268.57     44.77 o 
   2   1  11       92.17       72.71     28.07 o 
   3   1  11      270.83      240.68     40.79 o 
   4   1  11       25.57       35.82     21.80 o 
   5   1  11      219.19      199.54     42.17 o 
   6   1  11       38.87       83.90     28.52 o 
   7   1  11       75.15       74.94     27.80 o 
   8   1  11      111.33      211.85     46.56 o 
  -2   2  11        0.08      -11.91     21.62 o 
  -1   2  11      219.86      302.24     45.49 o 
   0   2  11       74.23       39.04     22.07 o 
   1   2  11      280.03      352.47     47.14 o 
   2   2  11       97.24       82.56     28.34 o 
   3   2  11      110.42      106.19     32.82 o 
   4   2  11       45.27       42.76     21.85 o 
   5   2  11        3.18       15.49     18.85 o 
   6   2  11       27.34       24.53     21.94 o 
   7   2  11       18.16        3.89     23.19 o 
   8   2  11       53.35      103.46     33.49 o 
  -2   3  11       44.15       89.09     29.86 o 
  -1   3  11      190.87      250.53     45.22 o 
   0   3  11        0.02      -10.39     18.09 o 
   1   3  11      316.78      276.81     45.31 o 
   2   3  11      100.76      113.04     32.46 o 
   3   3  11      276.58      249.14     49.02 o 
   4   3  11      117.42      125.94     35.19 o 
   5   3  11      162.51      154.72     39.08 o 
   6   3  11       98.43       95.31     32.06 o 
   7   3  11       28.43       -3.76     20.82 o 
   8   3  11      135.77        8.91     23.77 o 
  -1   4  11      108.57      143.73     45.96 o 
   0   4  11        2.19       14.85     14.91 o 
   1   4  11      172.95       75.14     96.52 o 
   2   4  11        4.30        4.46     11.57 o 
   3   4  11      341.79      339.76     48.22 o 
   4   4  11       37.26       30.71     21.58 o 
   5   4  11      188.62      177.11     40.47 o 
   7   4  11        5.49       -2.64     21.53 o 
   0   5  11       10.06       -2.88     13.06 o 
   1   5  11       43.48       46.06     56.16 o 
   2   5  11        4.23       12.58     12.98 o 
   3   5  11      132.13      184.03     31.27 o 
   4   5  11       71.92       53.36     27.38 o 
   5   5  11      137.25      201.96     36.22 o 
   6   5  11       88.74       51.57     24.58 o 
   7   5  11       34.38      -14.64     21.89 o 
   8   5  11      163.78       11.60     27.71 o 
   0   6  11       12.32       24.24     23.37 o 
   1   6  11      121.95       62.05     94.13 o 
   2   6  11       61.98       27.33     53.34 o 
   3   6  11      115.70      149.62     37.47 o 
   4   6  11        6.53       20.27     16.32 o 
   5   6  11       91.53       93.86     21.77 o 
   6   6  11       24.86       18.45     25.12 o 
   7   6  11       10.60        4.39     18.31 o 
   8   6  11      146.59      104.31     38.32 o 
   2   7  11       51.50       13.28     30.38 o 
   3   7  11       69.04       38.55     22.47 o 
   4   7  11      267.91      250.19     39.26 o 
   5   7  11       16.29        1.37     12.83 o 
   6   7  11      391.88      397.00     38.70 o 
   7   7  11       35.00       10.43     20.68 o 
   3   8  11      227.31      278.02     41.90 o 
   4   8  11       75.23      111.13     24.15 o 
   5   8  11       11.28        5.67     14.88 o 
   6   8  11       56.23       80.88     20.61 o 
   0  -4  12        5.51        6.45     23.95 o 
   1  -4  12      121.39      137.94     39.08 o 
   2  -4  12        9.18       18.09     21.04 o 
  -1  -3  12      145.86       -2.10     31.56 o 
   0  -3  12       11.85       29.23     32.55 o 
   1  -3  12      146.40      176.57     43.20 o 
   2  -3  12        6.48       23.19     17.10 o 
   3  -3  12       50.44       57.48     27.22 o 
   4  -3  12        3.95        0.13     18.04 o 
  -1  -2  12      231.16       28.56     34.65 o 
   0  -2  12       69.84       34.74     31.03 o 
   1  -2  12      100.60        5.28     22.70 o 
   2  -2  12       54.31       44.41     24.98 o 
   3  -2  12       30.60       15.80     18.80 o 
   4  -2  12       26.96       56.95     24.13 o 
   5  -2  12       14.00       57.26     25.74 o 
  -1  -1  12      112.68      -23.28     28.12 o 
   0  -1  12       18.03      -12.13     25.25 o 
   1  -1  12      175.31        5.24     21.27 o 
   2  -1  12       58.39       16.65     24.49 o 
   3  -1  12       69.08       82.91     33.22 o 
   4  -1  12       79.05       74.41     30.58 o 
   5  -1  12        0.16      -17.42     17.42 o 
   6  -1  12       70.68       41.77     22.97 o 
  -1   0  12      265.44      325.57     52.16 o 
   0   0  12        0.55        9.63     27.04 o 
   2   0  12        6.68      -15.62     20.15 o 
   3   0  12      256.21       78.66     30.80 o 
   4   0  12      100.92       75.48     29.15 o 
   5   0  12      115.75       86.90     31.34 o 
   6   0  12      256.45      286.03     45.75 o 
   7   0  12        4.74      -16.92     16.92 o 
  -1   1  12       74.75      100.28     31.56 o 
   0   1  12       44.37       21.58     22.25 o 
   1   1  12       75.32       55.87     29.32 o 
   2   1  12       15.38       14.91     24.62 o 
   3   1  12       87.47        3.63     19.88 o 
   4   1  12       78.57       -2.78     21.94 o 
   5   1  12       51.53        4.07     22.52 o 
   6   1  12      262.50       88.06     29.82 o 
   7   1  12        5.56       -4.25     19.88 o 
  -1   2  12      139.29      167.57     42.84 o 
   0   2  12        0.60       18.18     22.12 o 
   1   2  12      149.03      121.15     39.85 o 
   2   2  12        3.03        5.19     20.28 o 
   3   2  12       81.14       -0.76     21.00 o 
   4   2  12       48.71       -9.76     22.12 o 
   5   2  12       63.32       -5.46     18.94 o 
   6   2  12      134.57       -1.25     22.38 o 
   7   2  12       20.18      -11.60     22.97 o 
   0   3  12       81.25       91.78     31.74 o 
   1   3  12      233.30      291.59     45.93 o 
   2   3  12      189.73      217.09     38.90 o 
   3   3  12      112.15       72.93     27.80 o 
   5   3  12        1.60       10.21     22.38 o 
   7   3  12       12.30       -7.66     26.50 o 
   0   4  12       13.24       49.38     26.64 o 
   1   4  12      150.63      198.60     42.49 o 
   2   4  12      126.15       82.06     33.31 o 
   3   4  12       66.76       87.21     30.09 o 
   4   4  12      455.15      444.61     55.38 o 
   5   4  12        1.63        0.31     16.48 o 
   7   4  12       63.86        0.49     25.47 o 
   1   5  12       76.06       57.05     65.16 o 
   2   5  12       78.60       38.48     43.05 o 
   3   5  12       40.84       34.42     61.98 o 
   4   5  12      151.44      166.81     40.52 o 
   5   5  12        9.58       20.95     19.34 o 
   6   5  12      280.07      296.06     47.59 o 
   7   5  12      204.57       18.09     35.01 o 
   2   6  12       82.82       55.78     39.67 o 
   3   6  12       18.61        4.58     15.17 o 
   4   6  12      190.49      195.44     33.34 o 
   5   6  12       19.78       37.64     17.29 o 
   6   6  12      192.95      188.66     44.28 o 
   2  -2  13       54.88       37.61     27.04 o 
   3  -2  13       12.23       28.20     23.46 o 
   1  -1  13       91.23      -11.77     29.01 o 
   2  -1  13      126.85       26.32     31.65 o 
   3  -1  13        5.57       18.76     28.88 o 
   4  -1  13      200.14      239.88     50.68 o 
   1   0  13       42.65       -7.07     29.95 o 
   2   0  13      222.46       -1.66     26.77 o 
   3   0  13        7.89      -15.58     24.62 o 
   5   0  13       57.74       26.32     25.83 o 
   1   1  13      116.91       82.29     36.62 o 
   2   1  13      146.80       16.16     28.12 o 
   3   1  13       19.17       -4.57     25.70 o 
   5   1  13       18.62      -19.34     25.47 o 
   2   2  13      186.44      173.39     44.46 o 
   3   2  13       13.24        8.19     29.28 o 
   4   2  13      196.86       -7.07     27.13 o 
   5   2  13       44.07       17.24     30.22 o 
   6   2  13       52.77       -2.24     29.73 o 
   2   3  13      229.25      300.99     58.47 o 
   3   3  13        0.13       -7.30     18.76 o 
   4   3  13      202.94       -7.12     28.20 o 
   5   3  13       37.88        1.61     28.79 o 
   3   4  13      155.00      270.23     43.65 o 
   4   4  13      438.13      453.79     60.30 o 
   5   4  13      356.83      372.80     54.57 o 
                                                 
